# Supplementary material for: Genome sequence of segmented filamentous bacteria present in the human intestine
Source: Commun Biol. 2020 Sep 4;3:485. doi: 10.1038/s42003-020-01214-7 (PMC7474095; doi:10.1038/s42003-020-01214-7)
Supplement: Supplementary file 3 — Supplementary Data 1 [file 42003_2020_1214_MOESM3_ESM.xlsx]

## Sheet: 200113_pangenome_summary.tsv
Gene_cluster_id	Genome_name	Num_genomes_gene_cluster_has_hits	Num_genes_in_gene_cluster	Max_num_paralogs	Single-copy gene	Functional_homogeneity_index	Geometric_homogeneity_index	Combined_homogeneity_index	COG_id	COG_description	COG_category	Prokka_id	Prokka_descritption
GC_00000001	SFB_human	6	19	5	0	0.703647	0.806602	0.751615	COG5632	N-acetylmuramoyl-L-alanine amidase CwlA	M	sfb.merged_00871
GC_00000001	SFB_human	6	19	5	0	0.703647	0.806602	0.751615	COG5632	N-acetylmuramoyl-L-alanine amidase CwlA	M	sfb.merged_00801
GC_00000001	SFB_human	6	19	5	0	0.703647	0.806602	0.751615	COG5632	N-acetylmuramoyl-L-alanine amidase CwlA	M	sfb.merged_00636	N-acetylmuramoyl-L-alanine amidase CwlH (cwlH)
GC_00000001	SFB_mouse_Japan	6	19	5	0	0.703647	0.806602	0.751615	COG5632	N-acetylmuramoyl-L-alanine amidase CwlA	M	GCF.000270205_01591
GC_00000001	SFB_mouse_Japan	6	19	5	0	0.703647	0.806602	0.751615	COG5632	N-acetylmuramoyl-L-alanine amidase CwlA	M	GCF.000270205_00163
GC_00000001	SFB_mouse_Japan	6	19	5	0	0.703647	0.806602	0.751615	COG5632	N-acetylmuramoyl-L-alanine amidase CwlA	M	GCF.000270205_00872
GC_00000001	SFB_mouse_Japan	6	19	5	0	0.703647	0.806602	0.751615	COG5632	N-acetylmuramoyl-L-alanine amidase CwlA	M	GCF.000270205_00167
GC_00000001	SFB_mouse_NL	6	19	5	0	0.703647	0.806602	0.751615	COG5632	N-acetylmuramoyl-L-alanine amidase CwlA	M	GCF.000709435_01640
GC_00000001	SFB_mouse_NL	6	19	5	0	0.703647	0.806602	0.751615	COG5632	N-acetylmuramoyl-L-alanine amidase CwlA	M	GCF.000709435_00804
GC_00000001	SFB_mouse_NL	6	19	5	0	0.703647	0.806602	0.751615	COG5632	N-acetylmuramoyl-L-alanine amidase CwlA	M	GCF.000709435_01514
GC_00000001	SFB_mouse_NL	6	19	5	0	0.703647	0.806602	0.751615	COG5632	N-acetylmuramoyl-L-alanine amidase CwlA	M	GCF.000709435_00879
GC_00000001	SFB_mouse_NL	6	19	5	0	0.703647	0.806602	0.751615	COG5632	N-acetylmuramoyl-L-alanine amidase CwlA	M	GCF.000709435_00159
GC_00000001	SFB_mouse_Yit	6	19	5	0	0.703647	0.806602	0.751615	COG5632	N-acetylmuramoyl-L-alanine amidase CwlA	M	GCF.000284435_01541
GC_00000001	SFB_mouse_Yit	6	19	5	0	0.703647	0.806602	0.751615	COG5632	N-acetylmuramoyl-L-alanine amidase CwlA	M	GCF.000284435_00159
GC_00000001	SFB_mouse_Yit	6	19	5	0	0.703647	0.806602	0.751615	COG5632	N-acetylmuramoyl-L-alanine amidase CwlA	M	GCF.000284435_00843
GC_00000001	SFB_mouse_Yit	6	19	5	0	0.703647	0.806602	0.751615	COG5632	N-acetylmuramoyl-L-alanine amidase CwlA	M	GCF.000284435_00163
GC_00000001	SFB_rat_Yit	6	19	5	0	0.703647	0.806602	0.751615	COG5632	N-acetylmuramoyl-L-alanine amidase CwlA	M	GCF.000283555_01446
GC_00000001	SFB_rat_Yit	6	19	5	0	0.703647	0.806602	0.751615	COG5632	N-acetylmuramoyl-L-alanine amidase CwlA	M	GCF.000283555_00740
GC_00000001	SFB_turkey	6	19	5	0	0.703647	0.806602	0.751615	COG5632	N-acetylmuramoyl-L-alanine amidase CwlA	M	GCF.001655775_00511
GC_00000002	SFB_human	6	17	4	0	0.737623	0.914997	0.816791	COG1344|COG1344	Flagellin and related hook-associated protein FlgL|Flagellin and related hook-associated protein FlgL	N	sfb.merged_00424	A-type flagellin (fliC)
GC_00000002	SFB_human	6	17	4	0	0.737623	0.914997	0.816791	COG1344|COG1344	Flagellin and related hook-associated protein FlgL|Flagellin and related hook-associated protein FlgL	N	sfb.merged_00379	Flagellin B (flaB)
GC_00000002	SFB_mouse_Japan	6	17	4	0	0.737623	0.914997	0.816791	COG1344	Flagellin and related hook-associated protein FlgL	N	GCF.000270205_00689	Flagellin B (flaB)
GC_00000002	SFB_mouse_Japan	6	17	4	0	0.737623	0.914997	0.816791	COG1344|COG1344	Flagellin and related hook-associated protein FlgL|Flagellin and related hook-associated protein FlgL	N	GCF.000270205_00631	Flagellin (flaA)
GC_00000002	SFB_mouse_Japan	6	17	4	0	0.737623	0.914997	0.816791	COG1344|COG1344	Flagellin and related hook-associated protein FlgL|Flagellin and related hook-associated protein FlgL	N	GCF.000270205_00630	A-type flagellin (fliC)
GC_00000002	SFB_mouse_NL	6	17	4	0	0.737623	0.914997	0.816791	COG1344	Flagellin and related hook-associated protein FlgL	N	GCF.000709435_00675	Flagellin B (flaB)
GC_00000002	SFB_mouse_NL	6	17	4	0	0.737623	0.914997	0.816791	COG1344|COG1344	Flagellin and related hook-associated protein FlgL|Flagellin and related hook-associated protein FlgL	N	GCF.000709435_00616	Flagellin D (flaD)
GC_00000002	SFB_mouse_NL	6	17	4	0	0.737623	0.914997	0.816791	COG1344|COG1344	Flagellin and related hook-associated protein FlgL|Flagellin and related hook-associated protein FlgL	N	GCF.000709435_00615	A-type flagellin (fliC)
GC_00000002	SFB_mouse_Yit	6	17	4	0	0.737623	0.914997	0.816791	COG1344	Flagellin and related hook-associated protein FlgL	N	GCF.000284435_00680	Flagellin B (flaB_2)
GC_00000002	SFB_mouse_Yit	6	17	4	0	0.737623	0.914997	0.816791	COG1344|COG1344	Flagellin and related hook-associated protein FlgL|Flagellin and related hook-associated protein FlgL	N	GCF.000284435_00622	Flagellin B (flaB_1)
GC_00000002	SFB_rat_Yit	6	17	4	0	0.737623	0.914997	0.816791	COG1344	Flagellin and related hook-associated protein FlgL	N	GCF.000283555_00601	Flagellin B (flaB_2)
GC_00000002	SFB_rat_Yit	6	17	4	0	0.737623	0.914997	0.816791	COG1344|COG1344	Flagellin and related hook-associated protein FlgL|Flagellin and related hook-associated protein FlgL	N	GCF.000283555_00546	Flagellin D (flaD)
GC_00000002	SFB_rat_Yit	6	17	4	0	0.737623	0.914997	0.816791	COG1344|COG1344	Flagellin and related hook-associated protein FlgL|Flagellin and related hook-associated protein FlgL	N	GCF.000283555_00545	Flagellin B (flaB_1)
GC_00000002	SFB_turkey	6	17	4	0	0.737623	0.914997	0.816791	COG1344|COG1344	Flagellin and related hook-associated protein FlgL|Flagellin and related hook-associated protein FlgL	N	GCF.001655775_00355	Flagellin B (flaB_1)
GC_00000002	SFB_turkey	6	17	4	0	0.737623	0.914997	0.816791	COG1344|COG1344	Flagellin and related hook-associated protein FlgL|Flagellin and related hook-associated protein FlgL	N	GCF.001655775_00353	Flagellin D (flaD)
GC_00000002	SFB_turkey	6	17	4	0	0.737623	0.914997	0.816791	COG1344|COG1344	Flagellin and related hook-associated protein FlgL|Flagellin and related hook-associated protein FlgL	N	GCF.001655775_00356	Flagellin B (flaB_2)
GC_00000002	SFB_turkey	6	17	4	0	0.737623	0.914997	0.816791	COG1344	Flagellin and related hook-associated protein FlgL	N	GCF.001655775_00357
GC_00000003	SFB_human	6	12	2	0	0.882194	1	0.93741	COG2359	Stage V sporulation protein SpoVS (function unknown)	S	sfb.merged_00906	Stage V sporulation protein S (spoVS_1)
GC_00000003	SFB_human	6	12	2	0	0.882194	1	0.93741	COG2359	Stage V sporulation protein SpoVS (function unknown)	S	sfb.merged_01075	Stage V sporulation protein S (spoVS_2)
GC_00000003	SFB_mouse_Japan	6	12	2	0	0.882194	1	0.93741	COG2359	Stage V sporulation protein SpoVS (function unknown)	S	GCF.000270205_00679	Stage V sporulation protein S (spoVS_1)
GC_00000003	SFB_mouse_Japan	6	12	2	0	0.882194	1	0.93741	COG2359	Stage V sporulation protein SpoVS (function unknown)	S	GCF.000270205_00800	Stage V sporulation protein S (spoVS_2)
GC_00000003	SFB_mouse_NL	6	12	2	0	0.882194	1	0.93741	COG2359	Stage V sporulation protein SpoVS (function unknown)	S	GCF.000709435_00665	Stage V sporulation protein S (spoVS_1)
GC_00000003	SFB_mouse_NL	6	12	2	0	0.882194	1	0.93741	COG2359	Stage V sporulation protein SpoVS (function unknown)	S	GCF.000709435_00788	Stage V sporulation protein S (spoVS_2)
GC_00000003	SFB_mouse_Yit	6	12	2	0	0.882194	1	0.93741	COG2359	Stage V sporulation protein SpoVS (function unknown)	S	GCF.000284435_00670	Stage V sporulation protein S (spoVS_1)
GC_00000003	SFB_mouse_Yit	6	12	2	0	0.882194	1	0.93741	COG2359	Stage V sporulation protein SpoVS (function unknown)	S	GCF.000284435_00790	Stage V sporulation protein S (spoVS_2)
GC_00000003	SFB_rat_Yit	6	12	2	0	0.882194	1	0.93741	COG2359	Stage V sporulation protein SpoVS (function unknown)	S	GCF.000283555_00591	Stage V sporulation protein S (spoVS_1)
GC_00000003	SFB_rat_Yit	6	12	2	0	0.882194	1	0.93741	COG2359	Stage V sporulation protein SpoVS (function unknown)	S	GCF.000283555_00693	Stage V sporulation protein S (spoVS_2)
GC_00000003	SFB_turkey	6	12	2	0	0.882194	1	0.93741	COG2359	Stage V sporulation protein SpoVS (function unknown)	S	GCF.001655775_01039	Stage V sporulation protein S (spoVS_1)
GC_00000003	SFB_turkey	6	12	2	0	0.882194	1	0.93741	COG2359	Stage V sporulation protein SpoVS (function unknown)	S	GCF.001655775_01142	Stage V sporulation protein S (spoVS_2)
GC_00000004	SFB_human	6	12	2	0	0.737837	0.980702	0.842108	COG0747	ABC-type transport system, periplasmic component	E	sfb.merged_00925	Oligopeptide-binding protein AppA (appA_3)
GC_00000004	SFB_human	6	12	2	0	0.737837	0.980702	0.842108	COG0747	ABC-type transport system, periplasmic component	E	sfb.merged_00924	Oligopeptide-binding protein AppA (appA_2)
GC_00000004	SFB_mouse_Japan	6	12	2	0	0.737837	0.980702	0.842108	COG0747	ABC-type transport system, periplasmic component	E	GCF.000270205_00496	Oligopeptide-binding protein AppA (appA_2)
GC_00000004	SFB_mouse_Japan	6	12	2	0	0.737837	0.980702	0.842108	COG0747	ABC-type transport system, periplasmic component	E	GCF.000270205_00495	Oligopeptide-binding protein AppA (appA_1)
GC_00000004	SFB_mouse_NL	6	12	2	0	0.737837	0.980702	0.842108	COG0747	ABC-type transport system, periplasmic component	E	GCF.000709435_00483	Oligopeptide-binding protein AppA (appA_2)
GC_00000004	SFB_mouse_NL	6	12	2	0	0.737837	0.980702	0.842108	COG0747	ABC-type transport system, periplasmic component	E	GCF.000709435_00482	Oligopeptide-binding protein AppA (appA_1)
GC_00000004	SFB_mouse_Yit	6	12	2	0	0.737837	0.980702	0.842108	COG0747	ABC-type transport system, periplasmic component	E	GCF.000284435_00487	Oligopeptide-binding protein AppA (appA_2)
GC_00000004	SFB_mouse_Yit	6	12	2	0	0.737837	0.980702	0.842108	COG0747	ABC-type transport system, periplasmic component	E	GCF.000284435_00486	Oligopeptide-binding protein AppA (appA_1)
GC_00000004	SFB_rat_Yit	6	12	2	0	0.737837	0.980702	0.842108	COG0747	ABC-type transport system, periplasmic component	E	GCF.000283555_00413	Oligopeptide-binding protein AppA (appA_2)
GC_00000004	SFB_rat_Yit	6	12	2	0	0.737837	0.980702	0.842108	COG0747	ABC-type transport system, periplasmic component	E	GCF.000283555_00412	Oligopeptide-binding protein AppA (appA_1)
GC_00000004	SFB_turkey	6	12	2	0	0.737837	0.980702	0.842108	COG0747	ABC-type transport system, periplasmic component	E	GCF.001655775_00942	Oligopeptide-binding protein AppA (appA_2)
GC_00000004	SFB_turkey	6	12	2	0	0.737837	0.980702	0.842108	COG0747	ABC-type transport system, periplasmic component	E	GCF.001655775_00941	Oligopeptide-binding protein AppA (appA_1)
GC_00000005	SFB_mouse_Japan	4	12	4	0	0.76267	0.650925	0.702381	COG0744	Membrane carboxypeptidase (penicillin-binding protein)	M	GCF.000270205_00401
GC_00000005	SFB_mouse_Japan	4	12	4	0	0.76267	0.650925	0.702381	COG0744	Membrane carboxypeptidase (penicillin-binding protein)	M	GCF.000270205_00597
GC_00000005	SFB_mouse_Japan	4	12	4	0	0.76267	0.650925	0.702381	COG0744	Membrane carboxypeptidase (penicillin-binding protein)	M	GCF.000270205_00598
GC_00000005	SFB_mouse_Japan	4	12	4	0	0.76267	0.650925	0.702381	COG0744	Membrane carboxypeptidase (penicillin-binding protein)	M	GCF.000270205_00596
GC_00000005	SFB_mouse_NL	4	12	4	0	0.76267	0.650925	0.702381	COG0744	Membrane carboxypeptidase (penicillin-binding protein)	M	GCF.000709435_00387
GC_00000005	SFB_mouse_NL	4	12	4	0	0.76267	0.650925	0.702381	COG0744	Membrane carboxypeptidase (penicillin-binding protein)	M	GCF.000709435_00582
GC_00000005	SFB_mouse_NL	4	12	4	0	0.76267	0.650925	0.702381	COG0744	Membrane carboxypeptidase (penicillin-binding protein)	M	GCF.000709435_00583
GC_00000005	SFB_mouse_Yit	4	12	4	0	0.76267	0.650925	0.702381	COG0744	Membrane carboxypeptidase (penicillin-binding protein)	M	GCF.000284435_00392
GC_00000005	SFB_mouse_Yit	4	12	4	0	0.76267	0.650925	0.702381	COG0744	Membrane carboxypeptidase (penicillin-binding protein)	M	GCF.000284435_00589
GC_00000005	SFB_mouse_Yit	4	12	4	0	0.76267	0.650925	0.702381	COG0744	Membrane carboxypeptidase (penicillin-binding protein)	M	GCF.000284435_00588
GC_00000005	SFB_mouse_Yit	4	12	4	0	0.76267	0.650925	0.702381	COG0744	Membrane carboxypeptidase (penicillin-binding protein)	M	GCF.000284435_00587
GC_00000005	SFB_rat_Yit	4	12	4	0	0.76267	0.650925	0.702381	COG0744	Membrane carboxypeptidase (penicillin-binding protein)	M	GCF.000283555_00466
GC_00000006	SFB_human	6	10	2	0	0.800423	0.981553	0.881783	COG1823	L-cystine uptake protein TcyP, sodium:dicarboxylate symporter family	E	sfb.merged_00939	L-cystine uptake protein TcyP (tcyP)
GC_00000006	SFB_mouse_Japan	6	10	2	0	0.800423	0.981553	0.881783	COG1823	L-cystine uptake protein TcyP, sodium:dicarboxylate symporter family	E	GCF.000270205_01081	L-cystine uptake protein TcyP (tcyP_2)
GC_00000006	SFB_mouse_Japan	6	10	2	0	0.800423	0.981553	0.881783	COG1823	L-cystine uptake protein TcyP, sodium:dicarboxylate symporter family	E	GCF.000270205_01027	L-cystine uptake protein TcyP (tcyP_1)
GC_00000006	SFB_mouse_NL	6	10	2	0	0.800423	0.981553	0.881783	COG1823	L-cystine uptake protein TcyP, sodium:dicarboxylate symporter family	E	GCF.000709435_01085	L-cystine uptake protein TcyP (tcyP_2)
GC_00000006	SFB_mouse_NL	6	10	2	0	0.800423	0.981553	0.881783	COG1823	L-cystine uptake protein TcyP, sodium:dicarboxylate symporter family	E	GCF.000709435_01033	L-cystine uptake protein TcyP (tcyP_1)
GC_00000006	SFB_mouse_Yit	6	10	2	0	0.800423	0.981553	0.881783	COG1823	L-cystine uptake protein TcyP, sodium:dicarboxylate symporter family	E	GCF.000284435_01049	L-cystine uptake protein TcyP (tcyP_2)
GC_00000006	SFB_mouse_Yit	6	10	2	0	0.800423	0.981553	0.881783	COG1823	L-cystine uptake protein TcyP, sodium:dicarboxylate symporter family	E	GCF.000284435_00995	L-cystine uptake protein TcyP (tcyP_1)
GC_00000006	SFB_rat_Yit	6	10	2	0	0.800423	0.981553	0.881783	COG1823	L-cystine uptake protein TcyP, sodium:dicarboxylate symporter family	E	GCF.000283555_00892	L-cystine uptake protein TcyP (tcyP)
GC_00000006	SFB_turkey	6	10	2	0	0.800423	0.981553	0.881783	COG1823	L-cystine uptake protein TcyP, sodium:dicarboxylate symporter family	E	GCF.001655775_00373	L-cystine uptake protein TcyP (tcyP_1)
GC_00000006	SFB_turkey	6	10	2	0	0.800423	0.981553	0.881783	COG1823	L-cystine uptake protein TcyP, sodium:dicarboxylate symporter family	E	GCF.001655775_01411	L-cystine uptake protein TcyP (tcyP_2)
GC_00000007	SFB_human	6	10	4	0	0.644577	0.874601	0.742175	COG1215	Glycosyltransferase, catalytic subunit of cellulose synthase and poly-beta-1,6-N-acetylglucosamine synthase	N	sfb.merged_01223	Putative glycosyltransferase EpsE (epsE)
GC_00000007	SFB_human	6	10	4	0	0.644577	0.874601	0.742175	COG1215	Glycosyltransferase, catalytic subunit of cellulose synthase and poly-beta-1,6-N-acetylglucosamine synthase	N	sfb.merged_01225
GC_00000007	SFB_mouse_Japan	6	10	4	0	0.644577	0.874601	0.742175	COG1215	Glycosyltransferase, catalytic subunit of cellulose synthase and poly-beta-1,6-N-acetylglucosamine synthase	N	GCF.000270205_01311	Undecaprenyl-phosphate 4-deoxy-4-formamido-L-arabinose transferase (arnC_2)
GC_00000007	SFB_mouse_NL	6	10	4	0	0.644577	0.874601	0.742175	COG1215	Glycosyltransferase, catalytic subunit of cellulose synthase and poly-beta-1,6-N-acetylglucosamine synthase	N	GCF.000709435_01302	Undecaprenyl-phosphate 4-deoxy-4-formamido-L-arabinose transferase (arnC_2)
GC_00000007	SFB_mouse_Yit	6	10	4	0	0.644577	0.874601	0.742175	COG1215	Glycosyltransferase, catalytic subunit of cellulose synthase and poly-beta-1,6-N-acetylglucosamine synthase	N	GCF.000284435_01262	Undecaprenyl-phosphate 4-deoxy-4-formamido-L-arabinose transferase (arnC_2)
GC_00000007	SFB_rat_Yit	6	10	4	0	0.644577	0.874601	0.742175	COG1215	Glycosyltransferase, catalytic subunit of cellulose synthase and poly-beta-1,6-N-acetylglucosamine synthase	N	GCF.000283555_01162	Undecaprenyl-phosphate 4-deoxy-4-formamido-L-arabinose transferase (arnC_2)
GC_00000007	SFB_turkey	6	10	4	0	0.644577	0.874601	0.742175	COG1215	Glycosyltransferase, catalytic subunit of cellulose synthase and poly-beta-1,6-N-acetylglucosamine synthase	N	GCF.001655775_00822	Undecaprenyl-phosphate 4-deoxy-4-formamido-L-arabinose transferase (arnC_3)
GC_00000007	SFB_turkey	6	10	4	0	0.644577	0.874601	0.742175	COG1215	Glycosyltransferase, catalytic subunit of cellulose synthase and poly-beta-1,6-N-acetylglucosamine synthase	N	GCF.001655775_00820	Undecaprenyl-phosphate 4-deoxy-4-formamido-L-arabinose transferase (arnC_1)
GC_00000007	SFB_turkey	6	10	4	0	0.644577	0.874601	0.742175	COG1215	Glycosyltransferase, catalytic subunit of cellulose synthase and poly-beta-1,6-N-acetylglucosamine synthase	N	GCF.001655775_00821	Undecaprenyl-phosphate 4-deoxy-4-formamido-L-arabinose transferase (arnC_2)
GC_00000007	SFB_turkey	6	10	4	0	0.644577	0.874601	0.742175	COG1215	Glycosyltransferase, catalytic subunit of cellulose synthase and poly-beta-1,6-N-acetylglucosamine synthase	N	GCF.001655775_00823	Undecaprenyl-phosphate 4-deoxy-4-formamido-L-arabinose transferase (arnC_4)
GC_00000008	SFB_mouse_Japan	4	10	3	0	0.689355	0.823357	0.750421				GCF.000270205_00417
GC_00000008	SFB_mouse_Japan	4	10	3	0	0.689355	0.823357	0.750421				GCF.000270205_00412
GC_00000008	SFB_mouse_Japan	4	10	3	0	0.689355	0.823357	0.750421	COG0582	Integrase	X|L	GCF.000270205_00135
GC_00000008	SFB_mouse_NL	4	10	3	0	0.689355	0.823357	0.750421				GCF.000709435_00403
GC_00000008	SFB_mouse_NL	4	10	3	0	0.689355	0.823357	0.750421				GCF.000709435_00398
GC_00000008	SFB_mouse_NL	4	10	3	0	0.689355	0.823357	0.750421				GCF.000709435_01551
GC_00000008	SFB_mouse_Yit	4	10	3	0	0.689355	0.823357	0.750421				GCF.000284435_00408
GC_00000008	SFB_mouse_Yit	4	10	3	0	0.689355	0.823357	0.750421				GCF.000284435_00403
GC_00000008	SFB_mouse_Yit	4	10	3	0	0.689355	0.823357	0.750421	COG0582	Integrase	L|X	GCF.000284435_00130
GC_00000008	SFB_rat_Yit	4	10	3	0	0.689355	0.823357	0.750421				GCF.000283555_01096
GC_00000009	SFB_human	6	9	2	0	0.800506	0.797584	0.799042	COG0789	DNA-binding transcriptional regulator, MerR family	K	sfb.merged_00618
GC_00000009	SFB_mouse_Japan	6	9	2	0	0.800506	0.797584	0.799042				GCF.000270205_00661
GC_00000009	SFB_mouse_Japan	6	9	2	0	0.800506	0.797584	0.799042				GCF.000270205_00659
GC_00000009	SFB_mouse_NL	6	9	2	0	0.800506	0.797584	0.799042				GCF.000709435_00647
GC_00000009	SFB_mouse_NL	6	9	2	0	0.800506	0.797584	0.799042				GCF.000709435_00645
GC_00000009	SFB_mouse_Yit	6	9	2	0	0.800506	0.797584	0.799042				GCF.000284435_00652
GC_00000009	SFB_mouse_Yit	6	9	2	0	0.800506	0.797584	0.799042				GCF.000284435_00650
GC_00000009	SFB_rat_Yit	6	9	2	0	0.800506	0.797584	0.799042	COG0789	DNA-binding transcriptional regulator, MerR family	K	GCF.000283555_00574
GC_00000009	SFB_turkey	6	9	2	0	0.800506	0.797584	0.799042	COG0789	DNA-binding transcriptional regulator, MerR family	K	GCF.001655775_01020
GC_00000010	SFB_human	5	9	3	0	0.621805	0.742274	0.67672	COG1263|COG1264|COG2190	Phosphotransferase system IIC components, glucose/maltose/N-acetylglucosamine-specific|Phosphotransferase system IIB components|Phosphotransferase system IIA component	G	sfb.merged_00524	PTS system beta-glucoside-specific EIIBCA component (bglF)
GC_00000010	SFB_mouse_Japan	5	9	3	0	0.621805	0.742274	0.67672	COG1263|COG1264|COG2190	Phosphotransferase system IIC components, glucose/maltose/N-acetylglucosamine-specific|Phosphotransferase system IIB components|Phosphotransferase system IIA component	G	GCF.000270205_00750	PTS system beta-glucoside-specific EIIBCA component (bglF_1)
GC_00000010	SFB_mouse_Japan	5	9	3	0	0.621805	0.742274	0.67672	COG1263|COG1264|COG2190	Phosphotransferase system IIC components, glucose/maltose/N-acetylglucosamine-specific|Phosphotransferase system IIB components|Phosphotransferase system IIA component	G	GCF.000270205_00760	PTS system beta-glucoside-specific EIIBCA component (bglF_2)
GC_00000010	SFB_mouse_NL	5	9	3	0	0.621805	0.742274	0.67672	COG1263|COG1264|COG2190	Phosphotransferase system IIC components, glucose/maltose/N-acetylglucosamine-specific|Phosphotransferase system IIB components|Phosphotransferase system IIA component	G	GCF.000709435_00735	PTS system beta-glucoside-specific EIIBCA component (bglF_2)
GC_00000010	SFB_mouse_NL	5	9	3	0	0.621805	0.742274	0.67672	COG1263|COG1264|COG2190	Phosphotransferase system IIC components, glucose/maltose/N-acetylglucosamine-specific|Phosphotransferase system IIB components|Phosphotransferase system IIA component	G	GCF.000709435_00734	PTS system beta-glucoside-specific EIIBCA component (bglF_1)
GC_00000010	SFB_mouse_NL	5	9	3	0	0.621805	0.742274	0.67672	COG1263|COG1264|COG2190	Phosphotransferase system IIC components, glucose/maltose/N-acetylglucosamine-specific|Phosphotransferase system IIB components|Phosphotransferase system IIA component	G	GCF.000709435_00746	PTS system beta-glucoside-specific EIIBCA component (bglF_3)
GC_00000010	SFB_mouse_Yit	5	9	3	0	0.621805	0.742274	0.67672	COG1263|COG1264|COG2190	Phosphotransferase system IIC components, glucose/maltose/N-acetylglucosamine-specific|Phosphotransferase system IIB components|Phosphotransferase system IIA component	G	GCF.000284435_00739	PTS system beta-glucoside-specific EIIBCA component (bglF_1)
GC_00000010	SFB_mouse_Yit	5	9	3	0	0.621805	0.742274	0.67672	COG1263|COG1264|COG2190	Phosphotransferase system IIC components, glucose/maltose/N-acetylglucosamine-specific|Phosphotransferase system IIB components|Phosphotransferase system IIA component	G	GCF.000284435_00749	PTS system beta-glucoside-specific EIIBCA component (bglF_2)
GC_00000010	SFB_turkey	5	9	3	0	0.621805	0.742274	0.67672	COG1263|COG1264	Phosphotransferase system IIC components, glucose/maltose/N-acetylglucosamine-specific|Phosphotransferase system IIB components	G	GCF.001655775_00987	PTS system trehalose-specific EIIBC component (treP)
GC_00000011	SFB_human	6	9	3	0	0.780134	0.632817	0.698796	COG0640|COG0758	DNA-binding transcriptional regulator, ArsR family|Predicted Rossmann fold nucleotide-binding protein DprA/Smf involved in DNA uptake	L|K	sfb.merged_00034
GC_00000011	SFB_human	6	9	3	0	0.780134	0.632817	0.698796	COG0640|COG0758	DNA-binding transcriptional regulator, ArsR family|Predicted Rossmann fold nucleotide-binding protein DprA/Smf involved in DNA uptake	L|K	sfb.merged_01003
GC_00000011	SFB_human	6	9	3	0	0.780134	0.632817	0.698796	COG0640|COG0758	DNA-binding transcriptional regulator, ArsR family|Predicted Rossmann fold nucleotide-binding protein DprA/Smf involved in DNA uptake	L|K	sfb.merged_00033
GC_00000011	SFB_mouse_Japan	6	9	3	0	0.780134	0.632817	0.698796	COG0640|COG0758	DNA-binding transcriptional regulator, ArsR family|Predicted Rossmann fold nucleotide-binding protein DprA/Smf involved in DNA uptake	K|L	GCF.000270205_00771
GC_00000011	SFB_mouse_NL	6	9	3	0	0.780134	0.632817	0.698796	COG0640|COG0758	DNA-binding transcriptional regulator, ArsR family|Predicted Rossmann fold nucleotide-binding protein DprA/Smf involved in DNA uptake	L|K	GCF.000709435_00759
GC_00000011	SFB_mouse_Yit	6	9	3	0	0.780134	0.632817	0.698796	COG0640|COG0758	DNA-binding transcriptional regulator, ArsR family|Predicted Rossmann fold nucleotide-binding protein DprA/Smf involved in DNA uptake	L|K	GCF.000284435_00761
GC_00000011	SFB_rat_Yit	6	9	3	0	0.780134	0.632817	0.698796	COG0640|COG0758	DNA-binding transcriptional regulator, ArsR family|Predicted Rossmann fold nucleotide-binding protein DprA/Smf involved in DNA uptake	K|L	GCF.000283555_00661
GC_00000011	SFB_turkey	6	9	3	0	0.780134	0.632817	0.698796	COG0640|COG0758	DNA-binding transcriptional regulator, ArsR family|Predicted Rossmann fold nucleotide-binding protein DprA/Smf involved in DNA uptake	K|L	GCF.001655775_01583
GC_00000011	SFB_turkey	6	9	3	0	0.780134	0.632817	0.698796	COG0640|COG0758	DNA-binding transcriptional regulator, ArsR family|Predicted Rossmann fold nucleotide-binding protein DprA/Smf involved in DNA uptake	K|L	GCF.001655775_01491
GC_00000012	SFB_mouse_Japan	4	8	2	0	0.997601	1	0.998799	COG0050	Translation elongation factor EF-Tu, a GTPase	J	GCF.000270205_01476	Elongation factor Tu (tuf1_1)
GC_00000012	SFB_mouse_Japan	4	8	2	0	0.997601	1	0.998799	COG0050	Translation elongation factor EF-Tu, a GTPase	J	GCF.000270205_01489	Elongation factor Tu (tuf1_2)
GC_00000012	SFB_mouse_NL	4	8	2	0	0.997601	1	0.998799	COG0050	Translation elongation factor EF-Tu, a GTPase	J	GCF.000709435_01465	Elongation factor Tu (tuf1_1)
GC_00000012	SFB_mouse_NL	4	8	2	0	0.997601	1	0.998799	COG0050	Translation elongation factor EF-Tu, a GTPase	J	GCF.000709435_01478	Elongation factor Tu (tuf1_2)
GC_00000012	SFB_mouse_Yit	4	8	2	0	0.997601	1	0.998799	COG0050	Translation elongation factor EF-Tu, a GTPase	J	GCF.000284435_01425	Elongation factor Tu (tuf1_1)
GC_00000012	SFB_mouse_Yit	4	8	2	0	0.997601	1	0.998799	COG0050	Translation elongation factor EF-Tu, a GTPase	J	GCF.000284435_01438	Elongation factor Tu (tuf1_2)
GC_00000012	SFB_rat_Yit	4	8	2	0	0.997601	1	0.998799	COG0050	Translation elongation factor EF-Tu, a GTPase	J	GCF.000283555_01324	Elongation factor Tu (tuf1_1)
GC_00000012	SFB_rat_Yit	4	8	2	0	0.997601	1	0.998799	COG0050	Translation elongation factor EF-Tu, a GTPase	J	GCF.000283555_01337	Elongation factor Tu (tuf1_2)
GC_00000013	SFB_human	5	8	2	0	0.837838	0.88735	0.861883	COG4269	Uncharacterized membrane protein YjgN, DUF898 family	S	sfb.merged_01204
GC_00000013	SFB_mouse_Japan	5	8	2	0	0.837838	0.88735	0.861883	COG4269	Uncharacterized membrane protein YjgN, DUF898 family	S	GCF.000270205_00727
GC_00000013	SFB_mouse_Japan	5	8	2	0	0.837838	0.88735	0.861883	COG4269	Uncharacterized membrane protein YjgN, DUF898 family	S	GCF.000270205_00754
GC_00000013	SFB_mouse_NL	5	8	2	0	0.837838	0.88735	0.861883	COG4269	Uncharacterized membrane protein YjgN, DUF898 family	S	GCF.000709435_00712
GC_00000013	SFB_mouse_NL	5	8	2	0	0.837838	0.88735	0.861883	COG4269	Uncharacterized membrane protein YjgN, DUF898 family	S	GCF.000709435_00739
GC_00000013	SFB_mouse_Yit	5	8	2	0	0.837838	0.88735	0.861883	COG4269	Uncharacterized membrane protein YjgN, DUF898 family	S	GCF.000284435_00718
GC_00000013	SFB_mouse_Yit	5	8	2	0	0.837838	0.88735	0.861883	COG4269	Uncharacterized membrane protein YjgN, DUF898 family	S	GCF.000284435_00743
GC_00000013	SFB_rat_Yit	5	8	2	0	0.837838	0.88735	0.861883	COG4269	Uncharacterized membrane protein YjgN, DUF898 family	S	GCF.000283555_00647
GC_00000014	SFB_human	6	8	3	0	0.800324	0.703302	0.748683	COG0577|COG0577	ABC-type antimicrobial peptide transport system, permease component|ABC-type antimicrobial peptide transport system, permease component	V	sfb.merged_00785
GC_00000014	SFB_human	6	8	3	0	0.800324	0.703302	0.748683	COG0577|COG0577	ABC-type antimicrobial peptide transport system, permease component|ABC-type antimicrobial peptide transport system, permease component	V	sfb.merged_00784
GC_00000014	SFB_human	6	8	3	0	0.800324	0.703302	0.748683	COG0577|COG0577	ABC-type antimicrobial peptide transport system, permease component|ABC-type antimicrobial peptide transport system, permease component	V	sfb.merged_00115
GC_00000014	SFB_mouse_Japan	6	8	3	0	0.800324	0.703302	0.748683	COG0577|COG0577	ABC-type antimicrobial peptide transport system, permease component|ABC-type antimicrobial peptide transport system, permease component	V	GCF.000270205_00446
GC_00000014	SFB_mouse_NL	6	8	3	0	0.800324	0.703302	0.748683	COG0577|COG0577	ABC-type antimicrobial peptide transport system, permease component|ABC-type antimicrobial peptide transport system, permease component	V	GCF.000709435_00433
GC_00000014	SFB_mouse_Yit	6	8	3	0	0.800324	0.703302	0.748683	COG0577|COG0577	ABC-type antimicrobial peptide transport system, permease component|ABC-type antimicrobial peptide transport system, permease component	V	GCF.000284435_00437
GC_00000014	SFB_rat_Yit	6	8	3	0	0.800324	0.703302	0.748683	COG0577|COG0577	ABC-type antimicrobial peptide transport system, permease component|ABC-type antimicrobial peptide transport system, permease component	V	GCF.000283555_00363
GC_00000014	SFB_turkey	6	8	3	0	0.800324	0.703302	0.748683	COG0577|COG0577	ABC-type antimicrobial peptide transport system, permease component|ABC-type antimicrobial peptide transport system, permease component	V	GCF.001655775_00886
GC_00000015	SFB_human	6	8	3	0	0.890498	0.705963	0.787565	COG0745	DNA-binding response regulator, OmpR family, contains REC and winged-helix (wHTH) domain	T|K	sfb.merged_00155	Response regulator ArlR (arlR_2)
GC_00000015	SFB_human	6	8	3	0	0.890498	0.705963	0.787565	COG0745	DNA-binding response regulator, OmpR family, contains REC and winged-helix (wHTH) domain	T|K	sfb.merged_00153	Response regulator ArlR (arlR_1)
GC_00000015	SFB_human	6	8	3	0	0.890498	0.705963	0.787565	COG0745	DNA-binding response regulator, OmpR family, contains REC and winged-helix (wHTH) domain	T|K	sfb.merged_00154
GC_00000015	SFB_mouse_Japan	6	8	3	0	0.890498	0.705963	0.787565	COG0745	DNA-binding response regulator, OmpR family, contains REC and winged-helix (wHTH) domain	K|T	GCF.000270205_01203	Response regulator ArlR (arlR_2)
GC_00000015	SFB_mouse_NL	6	8	3	0	0.890498	0.705963	0.787565	COG0745	DNA-binding response regulator, OmpR family, contains REC and winged-helix (wHTH) domain	K|T	GCF.000709435_01206	Response regulator ArlR (arlR_2)
GC_00000015	SFB_mouse_Yit	6	8	3	0	0.890498	0.705963	0.787565	COG0745	DNA-binding response regulator, OmpR family, contains REC and winged-helix (wHTH) domain	K|T	GCF.000284435_01169	Response regulator ArlR (arlR_2)
GC_00000015	SFB_rat_Yit	6	8	3	0	0.890498	0.705963	0.787565	COG0745	DNA-binding response regulator, OmpR family, contains REC and winged-helix (wHTH) domain	T|K	GCF.000283555_01060	Response regulator ArlR (arlR)
GC_00000015	SFB_turkey	6	8	3	0	0.890498	0.705963	0.787565	COG0745	DNA-binding response regulator, OmpR family, contains REC and winged-helix (wHTH) domain	K|T	GCF.001655775_00630	Response regulator ArlR (arlR_1)
GC_00000016	SFB_human	6	8	2	0	0.745379	0.632425	0.684272	COG4603	ABC-type uncharacterized transport system, permease component	R	sfb.merged_00410
GC_00000016	SFB_mouse_Japan	6	8	2	0	0.745379	0.632425	0.684272	COG4603	ABC-type uncharacterized transport system, permease component	R	GCF.000270205_00212
GC_00000016	SFB_mouse_Japan	6	8	2	0	0.745379	0.632425	0.684272	COG4603	ABC-type uncharacterized transport system, permease component	R	GCF.000270205_00213
GC_00000016	SFB_mouse_NL	6	8	2	0	0.745379	0.632425	0.684272	COG4603	ABC-type uncharacterized transport system, permease component	R	GCF.000709435_00203
GC_00000016	SFB_mouse_Yit	6	8	2	0	0.745379	0.632425	0.684272	COG4603	ABC-type uncharacterized transport system, permease component	R	GCF.000284435_00207
GC_00000016	SFB_mouse_Yit	6	8	2	0	0.745379	0.632425	0.684272	COG4603	ABC-type uncharacterized transport system, permease component	R	GCF.000284435_00208
GC_00000016	SFB_rat_Yit	6	8	2	0	0.745379	0.632425	0.684272	COG4603	ABC-type uncharacterized transport system, permease component	R	GCF.000283555_00148
GC_00000016	SFB_turkey	6	8	2	0	0.745379	0.632425	0.684272	COG4603	ABC-type uncharacterized transport system, permease component	R	GCF.001655775_01222
GC_00000017	SFB_human	6	8	3	0	0.774786	0.646354	0.704766	COG1196	Chromosome segregation ATPase	D	sfb.merged_01289
GC_00000017	SFB_mouse_Japan	6	8	3	0	0.774786	0.646354	0.704766	COG1293	Predicted component of the ribosome quality control (RQC) complex, YloA/Tae2 family, contains fibronectin-binding (FbpA) and DUF814 domains	J	GCF.000270205_01147
GC_00000017	SFB_mouse_NL	6	8	3	0	0.774786	0.646354	0.704766	COG1293	Predicted component of the ribosome quality control (RQC) complex, YloA/Tae2 family, contains fibronectin-binding (FbpA) and DUF814 domains	J	GCF.000709435_01149
GC_00000017	SFB_mouse_Yit	6	8	3	0	0.774786	0.646354	0.704766	COG1293	Predicted component of the ribosome quality control (RQC) complex, YloA/Tae2 family, contains fibronectin-binding (FbpA) and DUF814 domains	J	GCF.000284435_01114
GC_00000017	SFB_rat_Yit	6	8	3	0	0.774786	0.646354	0.704766	COG1293	Predicted component of the ribosome quality control (RQC) complex, YloA/Tae2 family, contains fibronectin-binding (FbpA) and DUF814 domains	J	GCF.000283555_01006
GC_00000017	SFB_turkey	6	8	3	0	0.774786	0.646354	0.704766	COG1293	Predicted component of the ribosome quality control (RQC) complex, YloA/Tae2 family, contains fibronectin-binding (FbpA) and DUF814 domains	J	GCF.001655775_00191
GC_00000017	SFB_turkey	6	8	3	0	0.774786	0.646354	0.704766	COG1293	Predicted component of the ribosome quality control (RQC) complex, YloA/Tae2 family, contains fibronectin-binding (FbpA) and DUF814 domains	J	GCF.001655775_00190
GC_00000017	SFB_turkey	6	8	3	0	0.774786	0.646354	0.704766				GCF.001655775_00192
GC_00000018	SFB_human	6	8	2	0	0.800727	0.652861	0.719273	COG5146	Pantothenate kinase	H	sfb.merged_01132	Type II pantothenate kinase (coaW)
GC_00000018	SFB_mouse_Japan	6	8	2	0	0.800727	0.652861	0.719273	COG5146	Pantothenate kinase	H	GCF.000270205_00453	Type II pantothenate kinase (coaW)
GC_00000018	SFB_mouse_NL	6	8	2	0	0.800727	0.652861	0.719273	COG5146	Pantothenate kinase	H	GCF.000709435_00440	Type II pantothenate kinase (coaW)
GC_00000018	SFB_mouse_Yit	6	8	2	0	0.800727	0.652861	0.719273	COG5146	Pantothenate kinase	H	GCF.000284435_00444	Type II pantothenate kinase (coaW)
GC_00000018	SFB_rat_Yit	6	8	2	0	0.800727	0.652861	0.719273	COG5146	Pantothenate kinase	H	GCF.000283555_00370	Type II pantothenate kinase (coaW)
GC_00000018	SFB_rat_Yit	6	8	2	0	0.800727	0.652861	0.719273	COG5146	Pantothenate kinase	H	GCF.000283555_00369
GC_00000018	SFB_turkey	6	8	2	0	0.800727	0.652861	0.719273	COG5146	Pantothenate kinase	H	GCF.001655775_00897
GC_00000018	SFB_turkey	6	8	2	0	0.800727	0.652861	0.719273				GCF.001655775_00896
GC_00000019	SFB_mouse_Japan	3	8	4	0	0.779463	0.62125	0.691421	COG1974	SOS-response transcriptional repressor LexA (RecA-mediated autopeptidase)	K|T	GCF.000270205_00108	LexA repressor (lexA_1)
GC_00000019	SFB_mouse_Japan	3	8	4	0	0.779463	0.62125	0.691421	COG1974	SOS-response transcriptional repressor LexA (RecA-mediated autopeptidase)	K|T	GCF.000270205_00110	LexA repressor (lexA_2)
GC_00000019	SFB_mouse_NL	3	8	4	0	0.779463	0.62125	0.691421	COG1974	SOS-response transcriptional repressor LexA (RecA-mediated autopeptidase)	T|K	GCF.000709435_00108	LexA repressor (lexA_1)
GC_00000019	SFB_mouse_NL	3	8	4	0	0.779463	0.62125	0.691421	COG1974	SOS-response transcriptional repressor LexA (RecA-mediated autopeptidase)	T|K	GCF.000709435_00110	LexA repressor (lexA_2)
GC_00000019	SFB_mouse_NL	3	8	4	0	0.779463	0.62125	0.691421	COG1974	SOS-response transcriptional repressor LexA (RecA-mediated autopeptidase)	T|K	GCF.000709435_00830
GC_00000019	SFB_mouse_NL	3	8	4	0	0.779463	0.62125	0.691421	COG1974	SOS-response transcriptional repressor LexA (RecA-mediated autopeptidase)	T|K	GCF.000709435_01545
GC_00000019	SFB_mouse_Yit	3	8	4	0	0.779463	0.62125	0.691421	COG1974	SOS-response transcriptional repressor LexA (RecA-mediated autopeptidase)	K|T	GCF.000284435_00109	LexA repressor (lexA_2)
GC_00000019	SFB_mouse_Yit	3	8	4	0	0.779463	0.62125	0.691421	COG1974	SOS-response transcriptional repressor LexA (RecA-mediated autopeptidase)	K|T	GCF.000284435_00106	LexA repressor (lexA_1)
GC_00000020	SFB_mouse_Japan	4	7	2	0	0.876053	0.698664	0.777367				GCF.000270205_00726
GC_00000020	SFB_mouse_Japan	4	7	2	0	0.876053	0.698664	0.777367				GCF.000270205_00755
GC_00000020	SFB_mouse_NL	4	7	2	0	0.876053	0.698664	0.777367				GCF.000709435_00711
GC_00000020	SFB_mouse_NL	4	7	2	0	0.876053	0.698664	0.777367				GCF.000709435_00741
GC_00000020	SFB_mouse_Yit	4	7	2	0	0.876053	0.698664	0.777367				GCF.000284435_00717
GC_00000020	SFB_mouse_Yit	4	7	2	0	0.876053	0.698664	0.777367				GCF.000284435_00744
GC_00000020	SFB_rat_Yit	4	7	2	0	0.876053	0.698664	0.777367				GCF.000283555_00651
GC_00000021	SFB_human	6	7	2	0	0.844877	0.755366	0.797618	COG1102	Cytidylate kinase	F	sfb.merged_00953	Cytidylate kinase (cmk)
GC_00000021	SFB_human	6	7	2	0	0.844877	0.755366	0.797618	COG1102	Cytidylate kinase	F	sfb.merged_00954
GC_00000021	SFB_mouse_Japan	6	7	2	0	0.844877	0.755366	0.797618	COG1102	Cytidylate kinase	F	GCF.000270205_00508	Cytidylate kinase (cmk)
GC_00000021	SFB_mouse_NL	6	7	2	0	0.844877	0.755366	0.797618	COG1102	Cytidylate kinase	F	GCF.000709435_00495	Cytidylate kinase (cmk)
GC_00000021	SFB_mouse_Yit	6	7	2	0	0.844877	0.755366	0.797618	COG1102	Cytidylate kinase	F	GCF.000284435_00499	Cytidylate kinase (cmk)
GC_00000021	SFB_rat_Yit	6	7	2	0	0.844877	0.755366	0.797618	COG1102	Cytidylate kinase	F	GCF.000283555_00424	Cytidylate kinase (cmk)
GC_00000021	SFB_turkey	6	7	2	0	0.844877	0.755366	0.797618	COG1102	Cytidylate kinase	F	GCF.001655775_00955	Cytidylate kinase (cmk)
GC_00000022	SFB_human	6	7	2	0	0.782741	0.794716	0.788683	COG1459	Type II secretory pathway, component PulF	N|U|W	sfb.merged_01216
GC_00000022	SFB_human	6	7	2	0	0.782741	0.794716	0.788683	COG1459	Type II secretory pathway, component PulF	N|U|W	sfb.merged_01217
GC_00000022	SFB_mouse_Japan	6	7	2	0	0.782741	0.794716	0.788683	COG1459	Type II secretory pathway, component PulF	W|N|U	GCF.000270205_01048	Type II secretion system protein F (epsF)
GC_00000022	SFB_mouse_NL	6	7	2	0	0.782741	0.794716	0.788683	COG1459	Type II secretory pathway, component PulF	W|N|U	GCF.000709435_01053	Type II secretion system protein F (epsF)
GC_00000022	SFB_mouse_Yit	6	7	2	0	0.782741	0.794716	0.788683	COG1459	Type II secretory pathway, component PulF	N|W|U	GCF.000284435_01015	Type II secretion system protein F (epsF)
GC_00000022	SFB_rat_Yit	6	7	2	0	0.782741	0.794716	0.788683	COG1459	Type II secretory pathway, component PulF	U|N|W	GCF.000283555_00913	Type II secretion system protein F (epsF)
GC_00000022	SFB_turkey	6	7	2	0	0.782741	0.794716	0.788683	COG1459	Type II secretory pathway, component PulF	W|U|N	GCF.001655775_01390
GC_00000023	SFB_human	6	7	2	0	0.903056	0.785776	0.840344	COG5464	Predicted transposase YdaD	L	sfb.merged_01082
GC_00000023	SFB_mouse_Japan	6	7	2	0	0.903056	0.785776	0.840344	COG5464	Predicted transposase YdaD	L	GCF.000270205_00403
GC_00000023	SFB_mouse_NL	6	7	2	0	0.903056	0.785776	0.840344	COG5464	Predicted transposase YdaD	L	GCF.000709435_00389
GC_00000023	SFB_mouse_Yit	6	7	2	0	0.903056	0.785776	0.840344	COG5464	Predicted transposase YdaD	L	GCF.000284435_00394
GC_00000023	SFB_rat_Yit	6	7	2	0	0.903056	0.785776	0.840344				GCF.000283555_00335
GC_00000023	SFB_rat_Yit	6	7	2	0	0.903056	0.785776	0.840344				GCF.000283555_00336
GC_00000023	SFB_turkey	6	7	2	0	0.903056	0.785776	0.840344	COG5464	Predicted transposase YdaD	L	GCF.001655775_00854
GC_00000024	SFB_human	6	7	2	0	0.873033	0.794483	0.831908	COG1455	Phosphotransferase system cellobiose-specific component IIC	G	sfb.merged_00998	Lichenan permease IIC component (licC_1)
GC_00000024	SFB_human	6	7	2	0	0.873033	0.794483	0.831908	COG1455	Phosphotransferase system cellobiose-specific component IIC	G	sfb.merged_00999	Lichenan permease IIC component (licC_2)
GC_00000024	SFB_mouse_Japan	6	7	2	0	0.873033	0.794483	0.831908	COG1455	Phosphotransferase system cellobiose-specific component IIC	G	GCF.000270205_01078	Lichenan permease IIC component (licC)
GC_00000024	SFB_mouse_NL	6	7	2	0	0.873033	0.794483	0.831908	COG1455	Phosphotransferase system cellobiose-specific component IIC	G	GCF.000709435_01082	Lichenan permease IIC component (licC)
GC_00000024	SFB_mouse_Yit	6	7	2	0	0.873033	0.794483	0.831908	COG1455	Phosphotransferase system cellobiose-specific component IIC	G	GCF.000284435_01046	Lichenan permease IIC component (licC)
GC_00000024	SFB_rat_Yit	6	7	2	0	0.873033	0.794483	0.831908	COG1455	Phosphotransferase system cellobiose-specific component IIC	G	GCF.000283555_00942	Lichenan permease IIC component (licC)
GC_00000024	SFB_turkey	6	7	2	0	0.873033	0.794483	0.831908	COG1455	Phosphotransferase system cellobiose-specific component IIC	G	GCF.001655775_00376	Lichenan permease IIC component (licC_1)
GC_00000025	SFB_human	6	7	2	0	0.902225	0.670776	0.769473	COG2256	Replication-associated recombination protein RarA (DNA-dependent ATPase)	L	sfb.merged_00997
GC_00000025	SFB_human	6	7	2	0	0.902225	0.670776	0.769473	COG2256	Replication-associated recombination protein RarA (DNA-dependent ATPase)	L	sfb.merged_00996
GC_00000025	SFB_mouse_Japan	6	7	2	0	0.902225	0.670776	0.769473	COG1017|COG2256	Hemoglobin-like flavoprotein|Replication-associated recombination protein RarA (DNA-dependent ATPase)	C|L	GCF.000270205_01077	Flavohemoprotein (hmp)
GC_00000025	SFB_mouse_NL	6	7	2	0	0.902225	0.670776	0.769473	COG1017|COG2256	Hemoglobin-like flavoprotein|Replication-associated recombination protein RarA (DNA-dependent ATPase)	C|L	GCF.000709435_01081	Flavohemoprotein (hmp)
GC_00000025	SFB_mouse_Yit	6	7	2	0	0.902225	0.670776	0.769473	COG1017|COG2256	Hemoglobin-like flavoprotein|Replication-associated recombination protein RarA (DNA-dependent ATPase)	L|C	GCF.000284435_01045	Flavohemoprotein (hmp)
GC_00000025	SFB_rat_Yit	6	7	2	0	0.902225	0.670776	0.769473	COG1017|COG2256	Hemoglobin-like flavoprotein|Replication-associated recombination protein RarA (DNA-dependent ATPase)	C|L	GCF.000283555_00941
GC_00000025	SFB_turkey	6	7	2	0	0.902225	0.670776	0.769473	COG1017|COG2256	Hemoglobin-like flavoprotein|Replication-associated recombination protein RarA (DNA-dependent ATPase)	C|L	GCF.001655775_00377
GC_00000026	SFB_human	6	7	2	0	0.71534	0.954344	0.817736	COG0204	1-acyl-sn-glycerol-3-phosphate acyltransferase	I	sfb.merged_00616	Bifunctional protein Aas (aas_1)
GC_00000026	SFB_mouse_Japan	6	7	2	0	0.71534	0.954344	0.817736	COG0204	1-acyl-sn-glycerol-3-phosphate acyltransferase	I	GCF.000270205_01281
GC_00000026	SFB_mouse_NL	6	7	2	0	0.71534	0.954344	0.817736	COG0204	1-acyl-sn-glycerol-3-phosphate acyltransferase	I	GCF.000709435_01272
GC_00000026	SFB_mouse_Yit	6	7	2	0	0.71534	0.954344	0.817736	COG0204	1-acyl-sn-glycerol-3-phosphate acyltransferase	I	GCF.000284435_01232
GC_00000026	SFB_rat_Yit	6	7	2	0	0.71534	0.954344	0.817736	COG0204	1-acyl-sn-glycerol-3-phosphate acyltransferase	I	GCF.000283555_01132
GC_00000026	SFB_turkey	6	7	2	0	0.71534	0.954344	0.817736	COG0204	1-acyl-sn-glycerol-3-phosphate acyltransferase	I	GCF.001655775_00570
GC_00000026	SFB_turkey	6	7	2	0	0.71534	0.954344	0.817736	COG0204	1-acyl-sn-glycerol-3-phosphate acyltransferase	I	GCF.001655775_00569
GC_00000027	SFB_human	6	7	2	0	0.768228	0.960336	0.853607	COG2755	Lysophospholipase L1 or related esterase	E	sfb.merged_00991
GC_00000027	SFB_human	6	7	2	0	0.768228	0.960336	0.853607	COG2755	Lysophospholipase L1 or related esterase	E	sfb.merged_00992
GC_00000027	SFB_mouse_Japan	6	7	2	0	0.768228	0.960336	0.853607	COG2755	Lysophospholipase L1 or related esterase	E	GCF.000270205_00712
GC_00000027	SFB_mouse_NL	6	7	2	0	0.768228	0.960336	0.853607	COG2755	Lysophospholipase L1 or related esterase	E	GCF.000709435_00698
GC_00000027	SFB_mouse_Yit	6	7	2	0	0.768228	0.960336	0.853607	COG2755	Lysophospholipase L1 or related esterase	E	GCF.000284435_00703
GC_00000027	SFB_rat_Yit	6	7	2	0	0.768228	0.960336	0.853607	COG2755	Lysophospholipase L1 or related esterase	E	GCF.000283555_00624
GC_00000027	SFB_turkey	6	7	2	0	0.768228	0.960336	0.853607	COG2755	Lysophospholipase L1 or related esterase	E	GCF.001655775_01017
GC_00000028	SFB_mouse_Japan	4	7	2	0	0.755526	0.677289	0.714271				GCF.000270205_01117
GC_00000028	SFB_mouse_Japan	4	7	2	0	0.755526	0.677289	0.714271				GCF.000270205_01115
GC_00000028	SFB_mouse_NL	4	7	2	0	0.755526	0.677289	0.714271				GCF.000709435_01120
GC_00000028	SFB_mouse_NL	4	7	2	0	0.755526	0.677289	0.714271				GCF.000709435_01118
GC_00000028	SFB_mouse_Yit	4	7	2	0	0.755526	0.677289	0.714271				GCF.000284435_01085
GC_00000028	SFB_mouse_Yit	4	7	2	0	0.755526	0.677289	0.714271				GCF.000284435_01083
GC_00000028	SFB_rat_Yit	4	7	2	0	0.755526	0.677289	0.714271				GCF.000283555_00975
GC_00000029	SFB_human	6	7	2	0	0.843425	0.786191	0.813803	COG1197	Transcription-repair coupling factor (superfamily II helicase)	L|K	sfb.merged_00602	Transcription-repair-coupling factor (mfd)
GC_00000029	SFB_mouse_Japan	6	7	2	0	0.843425	0.786191	0.813803	COG1197	Transcription-repair coupling factor (superfamily II helicase)	K|L	GCF.000270205_01529	Transcription-repair-coupling factor (mfd)
GC_00000029	SFB_mouse_NL	6	7	2	0	0.843425	0.786191	0.813803	COG1197	Transcription-repair coupling factor (superfamily II helicase)	L|K	GCF.000709435_01578	Transcription-repair-coupling factor (mfd)
GC_00000029	SFB_mouse_Yit	6	7	2	0	0.843425	0.786191	0.813803	COG1197	Transcription-repair coupling factor (superfamily II helicase)	L|K	GCF.000284435_01478	Transcription-repair-coupling factor (mfd)
GC_00000029	SFB_rat_Yit	6	7	2	0	0.843425	0.786191	0.813803	COG1197	Transcription-repair coupling factor (superfamily II helicase)	K|L	GCF.000283555_01383	Transcription-repair-coupling factor (mfd_1)
GC_00000029	SFB_rat_Yit	6	7	2	0	0.843425	0.786191	0.813803	COG1197	Transcription-repair coupling factor (superfamily II helicase)	K|L	GCF.000283555_01384	Transcription-repair-coupling factor (mfd_2)
GC_00000029	SFB_turkey	6	7	2	0	0.843425	0.786191	0.813803	COG1197	Transcription-repair coupling factor (superfamily II helicase)	K|L	GCF.001655775_00058	Transcription-repair-coupling factor (mfd)
GC_00000030	SFB_mouse_Japan	4	7	2	0	0.751357	0.682823	0.715453	COG0610	Type I site-specific restriction-modification system, R (restriction) subunit and related helicases ...	V	GCF.000270205_00730
GC_00000030	SFB_mouse_Japan	4	7	2	0	0.751357	0.682823	0.715453	COG0610	Type I site-specific restriction-modification system, R (restriction) subunit and related helicases ...	V	GCF.000270205_00859	Type I restriction enzyme EcoR124II R protein (hsdR)
GC_00000030	SFB_mouse_NL	4	7	2	0	0.751357	0.682823	0.715453	COG0610	Type I site-specific restriction-modification system, R (restriction) subunit and related helicases ...	V	GCF.000709435_00715	Type I restriction enzyme EcoR124II R protein (hsdR)
GC_00000030	SFB_mouse_NL	4	7	2	0	0.751357	0.682823	0.715453	COG0610	Type I site-specific restriction-modification system, R (restriction) subunit and related helicases ...	V	GCF.000709435_00717
GC_00000030	SFB_mouse_Yit	4	7	2	0	0.751357	0.682823	0.715453	COG0610	Type I site-specific restriction-modification system, R (restriction) subunit and related helicases ...	V	GCF.000284435_00721
GC_00000030	SFB_mouse_Yit	4	7	2	0	0.751357	0.682823	0.715453	COG0610	Type I site-specific restriction-modification system, R (restriction) subunit and related helicases ...	V	GCF.000284435_00829	Type I restriction enzyme EcoR124II R protein (hsdR)
GC_00000030	SFB_rat_Yit	4	7	2	0	0.751357	0.682823	0.715453	COG0610	Type I site-specific restriction-modification system, R (restriction) subunit and related helicases ...	V	GCF.000283555_00650	Type I restriction enzyme EcoR124II R protein (hsdR)
GC_00000031	SFB_human	6	7	2	0	0.857907	0.75248	0.801742	COG4684	Uncharacterized membrane protein	S	sfb.merged_01133	Pantothenic acid transporter PanT (panT)
GC_00000031	SFB_mouse_Japan	6	7	2	0	0.857907	0.75248	0.801742	COG4684	Uncharacterized membrane protein	S	GCF.000270205_00452	Pantothenic acid transporter PanT (panT)
GC_00000031	SFB_mouse_NL	6	7	2	0	0.857907	0.75248	0.801742	COG4684	Uncharacterized membrane protein	S	GCF.000709435_00439	Pantothenic acid transporter PanT (panT)
GC_00000031	SFB_mouse_Yit	6	7	2	0	0.857907	0.75248	0.801742	COG4684	Uncharacterized membrane protein	S	GCF.000284435_00443	Pantothenic acid transporter PanT (panT)
GC_00000031	SFB_rat_Yit	6	7	2	0	0.857907	0.75248	0.801742	COG4684	Uncharacterized membrane protein	S	GCF.000283555_00368	Pantothenic acid transporter PanT (panT)
GC_00000031	SFB_turkey	6	7	2	0	0.857907	0.75248	0.801742	COG4684	Uncharacterized membrane protein	S	GCF.001655775_00895
GC_00000031	SFB_turkey	6	7	2	0	0.857907	0.75248	0.801742	COG4684	Uncharacterized membrane protein	S	GCF.001655775_00894
GC_00000032	SFB_human	6	7	2	0	0.83597	0.795986	0.815489	COG0174	Glutamine synthetase	E	sfb.merged_00538	Glutamine synthetase (glnA)
GC_00000032	SFB_mouse_Japan	6	7	2	0	0.83597	0.795986	0.815489	COG0174	Glutamine synthetase	E	GCF.000270205_01558	Glutamine synthetase (glnA)
GC_00000032	SFB_mouse_NL	6	7	2	0	0.83597	0.795986	0.815489	COG0174	Glutamine synthetase	E	GCF.000709435_01607	Glutamine synthetase (glnA)
GC_00000032	SFB_mouse_Yit	6	7	2	0	0.83597	0.795986	0.815489	COG0174	Glutamine synthetase	E	GCF.000284435_01508
GC_00000032	SFB_mouse_Yit	6	7	2	0	0.83597	0.795986	0.815489	COG0174	Glutamine synthetase	E	GCF.000284435_01507
GC_00000032	SFB_rat_Yit	6	7	2	0	0.83597	0.795986	0.815489	COG0174	Glutamine synthetase	E	GCF.000283555_01413	Glutamine synthetase (glnA)
GC_00000032	SFB_turkey	6	7	2	0	0.83597	0.795986	0.815489	COG0174	Glutamine synthetase	E	GCF.001655775_00091
GC_00000033	SFB_human	6	7	2	0	0.862964	0.783526	0.821329	COG0768|COG0768|COG0768	Cell division protein FtsI/penicillin-binding protein 2|Cell division protein FtsI/penicillin-binding protein 2|Cell division protein FtsI/penicillin-binding protein 2	M|D	sfb.merged_00050
GC_00000033	SFB_human	6	7	2	0	0.862964	0.783526	0.821329	COG0768|COG0768|COG0768	Cell division protein FtsI/penicillin-binding protein 2|Cell division protein FtsI/penicillin-binding protein 2|Cell division protein FtsI/penicillin-binding protein 2	M|D	sfb.merged_00049
GC_00000033	SFB_mouse_Japan	6	7	2	0	0.862964	0.783526	0.821329	COG0768|COG0768|COG0768	Cell division protein FtsI/penicillin-binding protein 2|Cell division protein FtsI/penicillin-binding protein 2|Cell division protein FtsI/penicillin-binding protein 2	M|D	GCF.000270205_00462
GC_00000033	SFB_mouse_NL	6	7	2	0	0.862964	0.783526	0.821329	COG0768|COG0768|COG0768	Cell division protein FtsI/penicillin-binding protein 2|Cell division protein FtsI/penicillin-binding protein 2|Cell division protein FtsI/penicillin-binding protein 2	D|M	GCF.000709435_00449
GC_00000033	SFB_mouse_Yit	6	7	2	0	0.862964	0.783526	0.821329	COG0768|COG0768|COG0768	Cell division protein FtsI/penicillin-binding protein 2|Cell division protein FtsI/penicillin-binding protein 2|Cell division protein FtsI/penicillin-binding protein 2	M|D	GCF.000284435_00453
GC_00000033	SFB_rat_Yit	6	7	2	0	0.862964	0.783526	0.821329	COG0768|COG0768|COG0768	Cell division protein FtsI/penicillin-binding protein 2|Cell division protein FtsI/penicillin-binding protein 2|Cell division protein FtsI/penicillin-binding protein 2	D|M	GCF.000283555_00379
GC_00000033	SFB_turkey	6	7	2	0	0.862964	0.783526	0.821329	COG0768|COG0768|COG0768	Cell division protein FtsI/penicillin-binding protein 2|Cell division protein FtsI/penicillin-binding protein 2|Cell division protein FtsI/penicillin-binding protein 2	D|M	GCF.001655775_00907
GC_00000034	SFB_human	6	7	2	0	0.875193	0.828156	0.851025	COG1344	Flagellin and related hook-associated protein FlgL	N	sfb.merged_00700	Flagellin FlaB2 (flaB2)
GC_00000034	SFB_mouse_Japan	6	7	2	0	0.875193	0.828156	0.851025	COG1344	Flagellin and related hook-associated protein FlgL	N	GCF.000270205_00623	Flagellar hook-associated protein 3 (flgL)
GC_00000034	SFB_mouse_NL	6	7	2	0	0.875193	0.828156	0.851025	COG1344	Flagellin and related hook-associated protein FlgL	N	GCF.000709435_00608	Flagellar hook-associated protein 3 (flgL)
GC_00000034	SFB_mouse_Yit	6	7	2	0	0.875193	0.828156	0.851025	COG1344	Flagellin and related hook-associated protein FlgL	N	GCF.000284435_00615	Flagellar hook-associated protein 3 (flgL)
GC_00000034	SFB_rat_Yit	6	7	2	0	0.875193	0.828156	0.851025	COG1344	Flagellin and related hook-associated protein FlgL	N	GCF.000283555_00538	Flagellar hook-associated protein 3 (flgL)
GC_00000034	SFB_turkey	6	7	2	0	0.875193	0.828156	0.851025	COG1344	Flagellin and related hook-associated protein FlgL	N	GCF.001655775_00145	Flagellar hook-associated protein 3 (flgL)
GC_00000034	SFB_turkey	6	7	2	0	0.875193	0.828156	0.851025	COG1344	Flagellin and related hook-associated protein FlgL	N	GCF.001655775_00146
GC_00000035	SFB_human	6	7	2	0	0.879287	0.77484	0.823766	COG0217	Transcriptional and/or translational regulatory protein YebC/TACO1	J|K	sfb.merged_00335	putative transcriptional regulatory protein
GC_00000035	SFB_mouse_Japan	6	7	2	0	0.879287	0.77484	0.823766	COG0217	Transcriptional and/or translational regulatory protein YebC/TACO1	K|J	GCF.000270205_00932	putative transcriptional regulatory protein
GC_00000035	SFB_mouse_Japan	6	7	2	0	0.879287	0.77484	0.823766	COG0217	Transcriptional and/or translational regulatory protein YebC/TACO1	K|J	GCF.000270205_00933	putative transcriptional regulatory protein
GC_00000035	SFB_mouse_NL	6	7	2	0	0.879287	0.77484	0.823766	COG0217	Transcriptional and/or translational regulatory protein YebC/TACO1	J|K	GCF.000709435_00937	putative transcriptional regulatory protein
GC_00000035	SFB_mouse_Yit	6	7	2	0	0.879287	0.77484	0.823766	COG0217	Transcriptional and/or translational regulatory protein YebC/TACO1	J|K	GCF.000284435_00901	putative transcriptional regulatory protein
GC_00000035	SFB_rat_Yit	6	7	2	0	0.879287	0.77484	0.823766	COG0217	Transcriptional and/or translational regulatory protein YebC/TACO1	J|K	GCF.000283555_00798	putative transcriptional regulatory protein
GC_00000035	SFB_turkey	6	7	2	0	0.879287	0.77484	0.823766	COG0217	Transcriptional and/or translational regulatory protein YebC/TACO1	K|J	GCF.001655775_00455	putative transcriptional regulatory protein
GC_00000036	SFB_human	6	7	2	0	0.786527	0.770495	0.778428	COG1472	Periplasmic beta-glucosidase and related glycosidases	G	sfb.merged_00630	Beta-hexosaminidase (nagZ)
GC_00000036	SFB_mouse_Japan	6	7	2	0	0.786527	0.770495	0.778428	COG1472	Periplasmic beta-glucosidase and related glycosidases	G	GCF.000270205_00605	Beta-hexosaminidase (nagZ)
GC_00000036	SFB_mouse_NL	6	7	2	0	0.786527	0.770495	0.778428	COG1472	Periplasmic beta-glucosidase and related glycosidases	G	GCF.000709435_00590	Beta-hexosaminidase (nagZ)
GC_00000036	SFB_mouse_Yit	6	7	2	0	0.786527	0.770495	0.778428	COG1472	Periplasmic beta-glucosidase and related glycosidases	G	GCF.000284435_00597	Beta-hexosaminidase (nagZ)
GC_00000036	SFB_rat_Yit	6	7	2	0	0.786527	0.770495	0.778428	COG1472	Periplasmic beta-glucosidase and related glycosidases	G	GCF.000283555_00520	Beta-hexosaminidase (nagZ)
GC_00000036	SFB_turkey	6	7	2	0	0.786527	0.770495	0.778428	COG1472	Periplasmic beta-glucosidase and related glycosidases	G	GCF.001655775_00127	Beta-hexosaminidase (nagZ_2)
GC_00000036	SFB_turkey	6	7	2	0	0.786527	0.770495	0.778428	COG1472	Periplasmic beta-glucosidase and related glycosidases	G	GCF.001655775_00126	Beta-hexosaminidase (nagZ_1)
GC_00000037	SFB_human	6	7	2	0	0.758865	0.707534	0.732301				sfb.merged_01220
GC_00000037	SFB_mouse_Japan	6	7	2	0	0.758865	0.707534	0.732301				GCF.000270205_01044
GC_00000037	SFB_mouse_Japan	6	7	2	0	0.758865	0.707534	0.732301				GCF.000270205_01045
GC_00000037	SFB_mouse_NL	6	7	2	0	0.758865	0.707534	0.732301				GCF.000709435_01050
GC_00000037	SFB_mouse_Yit	6	7	2	0	0.758865	0.707534	0.732301				GCF.000284435_01012
GC_00000037	SFB_rat_Yit	6	7	2	0	0.758865	0.707534	0.732301				GCF.000283555_00910
GC_00000037	SFB_turkey	6	7	2	0	0.758865	0.707534	0.732301				GCF.001655775_01393
GC_00000038	SFB_mouse_Japan	4	7	2	0	0.756317	0.986258	0.856117				GCF.000270205_00548
GC_00000038	SFB_mouse_Japan	4	7	2	0	0.756317	0.986258	0.856117				GCF.000270205_00122
GC_00000038	SFB_mouse_NL	4	7	2	0	0.756317	0.986258	0.856117				GCF.000709435_00534
GC_00000038	SFB_mouse_NL	4	7	2	0	0.756317	0.986258	0.856117				GCF.000709435_00119
GC_00000038	SFB_mouse_Yit	4	7	2	0	0.756317	0.986258	0.856117				GCF.000284435_00539
GC_00000038	SFB_mouse_Yit	4	7	2	0	0.756317	0.986258	0.856117				GCF.000284435_00118
GC_00000038	SFB_rat_Yit	4	7	2	0	0.756317	0.986258	0.856117				GCF.000283555_00465
GC_00000039	SFB_human	6	7	2	0	0.823024	0.772775	0.797108				sfb.merged_00387
GC_00000039	SFB_human	6	7	2	0	0.823024	0.772775	0.797108				sfb.merged_00388
GC_00000039	SFB_mouse_Japan	6	7	2	0	0.823024	0.772775	0.797108				GCF.000270205_00047
GC_00000039	SFB_mouse_NL	6	7	2	0	0.823024	0.772775	0.797108				GCF.000709435_00048
GC_00000039	SFB_mouse_Yit	6	7	2	0	0.823024	0.772775	0.797108				GCF.000284435_00046
GC_00000039	SFB_rat_Yit	6	7	2	0	0.823024	0.772775	0.797108				GCF.000283555_00048
GC_00000039	SFB_turkey	6	7	2	0	0.823024	0.772775	0.797108				GCF.001655775_00308
GC_00000040	SFB_human	6	7	2	0	0.798993	0.758514	0.778227	COG0394	Protein-tyrosine-phosphatase	T	sfb.merged_00146	Low molecular weight protein-tyrosine-phosphatase YfkJ (yfkJ)
GC_00000040	SFB_mouse_Japan	6	7	2	0	0.798993	0.758514	0.778227	COG0394	Protein-tyrosine-phosphatase	T	GCF.000270205_00546	Low molecular weight protein-tyrosine-phosphatase PtpA (ptpA)
GC_00000040	SFB_mouse_Japan	6	7	2	0	0.798993	0.758514	0.778227	COG0394	Protein-tyrosine-phosphatase	T	GCF.000270205_00545
GC_00000040	SFB_mouse_NL	6	7	2	0	0.798993	0.758514	0.778227	COG0394	Protein-tyrosine-phosphatase	T	GCF.000709435_00532	Low molecular weight protein-tyrosine-phosphatase YfkJ (yfkJ)
GC_00000040	SFB_mouse_Yit	6	7	2	0	0.798993	0.758514	0.778227	COG0394	Protein-tyrosine-phosphatase	T	GCF.000284435_00537	Low molecular weight protein-tyrosine-phosphatase YfkJ (yfkJ)
GC_00000040	SFB_rat_Yit	6	7	2	0	0.798993	0.758514	0.778227	COG0394	Protein-tyrosine-phosphatase	T	GCF.000283555_00463	Low molecular weight protein-tyrosine-phosphatase YfkJ (yfkJ)
GC_00000040	SFB_turkey	6	7	2	0	0.798993	0.758514	0.778227	COG0394	Protein-tyrosine-phosphatase	T	GCF.001655775_01139	Low molecular weight protein-tyrosine-phosphatase PtpA (ptpA)
GC_00000041	SFB_human	6	7	2	0	0.814181	0.733808	0.771908	COG3250|COG3250	Beta-galactosidase/beta-glucuronidase|Beta-galactosidase/beta-glucuronidase	G	sfb.merged_00948	Beta-galactosidase (lacZ)
GC_00000041	SFB_mouse_Japan	6	7	2	0	0.814181	0.733808	0.771908	COG3250|COG3250	Beta-galactosidase/beta-glucuronidase|Beta-galactosidase/beta-glucuronidase	G	GCF.000270205_00209	Beta-galactosidase (lacZ)
GC_00000041	SFB_mouse_Japan	6	7	2	0	0.814181	0.733808	0.771908				GCF.000270205_00208
GC_00000041	SFB_mouse_NL	6	7	2	0	0.814181	0.733808	0.771908	COG3250|COG3250	Beta-galactosidase/beta-glucuronidase|Beta-galactosidase/beta-glucuronidase	G	GCF.000709435_00200	Beta-galactosidase (lacZ)
GC_00000041	SFB_mouse_Yit	6	7	2	0	0.814181	0.733808	0.771908	COG3250|COG3250	Beta-galactosidase/beta-glucuronidase|Beta-galactosidase/beta-glucuronidase	G	GCF.000284435_00204	Beta-galactosidase (lacZ)
GC_00000041	SFB_rat_Yit	6	7	2	0	0.814181	0.733808	0.771908	COG3250|COG3250	Beta-galactosidase/beta-glucuronidase|Beta-galactosidase/beta-glucuronidase	G	GCF.000283555_00144	Beta-galactosidase (lacZ)
GC_00000041	SFB_turkey	6	7	2	0	0.814181	0.733808	0.771908	COG3250|COG3250	Beta-galactosidase/beta-glucuronidase|Beta-galactosidase/beta-glucuronidase	G	GCF.001655775_01226	Beta-galactosidase (lacZ)
GC_00000042	SFB_human	5	7	2	0	0.936036	0.655941	0.771348	COG1129	ABC-type sugar transport system, ATPase component	G	sfb.merged_01200	Ribose import ATP-binding protein RbsA (rbsA_1)
GC_00000042	SFB_human	5	7	2	0	0.936036	0.655941	0.771348	COG1129	ABC-type sugar transport system, ATPase component	G	sfb.merged_01201	Ribose import ATP-binding protein RbsA (rbsA_2)
GC_00000042	SFB_mouse_Japan	5	7	2	0	0.936036	0.655941	0.771348	COG1129	ABC-type sugar transport system, ATPase component	G	GCF.000270205_00737	Ribose import ATP-binding protein RbsA (rbsA_2)
GC_00000042	SFB_mouse_Japan	5	7	2	0	0.936036	0.655941	0.771348	COG1129	ABC-type sugar transport system, ATPase component	G	GCF.000270205_00736	Ribose import ATP-binding protein RbsA (rbsA_1)
GC_00000042	SFB_mouse_NL	5	7	2	0	0.936036	0.655941	0.771348	COG1129	ABC-type sugar transport system, ATPase component	G	GCF.000709435_00722	Ribose import ATP-binding protein RbsA (rbsA)
GC_00000042	SFB_mouse_Yit	5	7	2	0	0.936036	0.655941	0.771348	COG1129	ABC-type sugar transport system, ATPase component	G	GCF.000284435_00727	Ribose import ATP-binding protein RbsA (rbsA)
GC_00000042	SFB_rat_Yit	5	7	2	0	0.936036	0.655941	0.771348	COG1129	ABC-type sugar transport system, ATPase component	G	GCF.000283555_01359	Ribose import ATP-binding protein RbsA (rbsA)
GC_00000043	SFB_human	6	7	2	0	0.860536	0.803058	0.830804	COG0827|COG1002	Adenine-specific DNA methylase|Type II restriction/modification system, DNA methylase subunit YeeA	L|V	sfb.merged_01290
GC_00000043	SFB_human	6	7	2	0	0.860536	0.803058	0.830804	COG0827|COG1002	Adenine-specific DNA methylase|Type II restriction/modification system, DNA methylase subunit YeeA	L|V	sfb.merged_01291
GC_00000043	SFB_mouse_Japan	6	7	2	0	0.860536	0.803058	0.830804	COG0827|COG1002	Adenine-specific DNA methylase|Type II restriction/modification system, DNA methylase subunit YeeA	V|L	GCF.000270205_01146
GC_00000043	SFB_mouse_NL	6	7	2	0	0.860536	0.803058	0.830804	COG0827|COG1002	Adenine-specific DNA methylase|Type II restriction/modification system, DNA methylase subunit YeeA	L|V	GCF.000709435_01148
GC_00000043	SFB_mouse_Yit	6	7	2	0	0.860536	0.803058	0.830804	COG0827|COG1002	Adenine-specific DNA methylase|Type II restriction/modification system, DNA methylase subunit YeeA	L|V	GCF.000284435_01113
GC_00000043	SFB_rat_Yit	6	7	2	0	0.860536	0.803058	0.830804	COG0827|COG1002	Adenine-specific DNA methylase|Type II restriction/modification system, DNA methylase subunit YeeA	V|L	GCF.000283555_01005
GC_00000043	SFB_turkey	6	7	2	0	0.860536	0.803058	0.830804	COG0827|COG1002	Adenine-specific DNA methylase|Type II restriction/modification system, DNA methylase subunit YeeA	L|V	GCF.001655775_00193
GC_00000044	SFB_human	6	7	2	0	0.831495	0.688439	0.753234	COG0358	DNA primase (bacterial type)	L	sfb.merged_01026
GC_00000044	SFB_mouse_Japan	6	7	2	0	0.831495	0.688439	0.753234	COG0358	DNA primase (bacterial type)	L	GCF.000270205_00582	DNA primase (dnaG)
GC_00000044	SFB_mouse_NL	6	7	2	0	0.831495	0.688439	0.753234	COG0358	DNA primase (bacterial type)	L	GCF.000709435_00568	DNA primase (dnaG)
GC_00000044	SFB_mouse_Yit	6	7	2	0	0.831495	0.688439	0.753234	COG0358	DNA primase (bacterial type)	L	GCF.000284435_00573	DNA primase (dnaG)
GC_00000044	SFB_rat_Yit	6	7	2	0	0.831495	0.688439	0.753234	COG0358	DNA primase (bacterial type)	L	GCF.000283555_00499	DNA primase (dnaG)
GC_00000044	SFB_turkey	6	7	2	0	0.831495	0.688439	0.753234	COG0358	DNA primase (bacterial type)	L	GCF.001655775_00104	DNA primase (dnaG)
GC_00000044	SFB_turkey	6	7	2	0	0.831495	0.688439	0.753234	COG0358	DNA primase (bacterial type)	L	GCF.001655775_00105
GC_00000045	SFB_mouse_Japan	5	7	2	0	0.727931	0.69623	0.711728	COG2510	Uncharacterized membrane protein	S	GCF.000270205_01057
GC_00000045	SFB_mouse_Japan	5	7	2	0	0.727931	0.69623	0.711728	COG2510	Uncharacterized membrane protein	S	GCF.000270205_01058
GC_00000045	SFB_mouse_NL	5	7	2	0	0.727931	0.69623	0.711728	COG2510|COG2510	Uncharacterized membrane protein|Uncharacterized membrane protein	S	GCF.000709435_01062
GC_00000045	SFB_mouse_Yit	5	7	2	0	0.727931	0.69623	0.711728	COG2510	Uncharacterized membrane protein	S	GCF.000284435_01024
GC_00000045	SFB_mouse_Yit	5	7	2	0	0.727931	0.69623	0.711728	COG2510	Uncharacterized membrane protein	S	GCF.000284435_01025
GC_00000045	SFB_rat_Yit	5	7	2	0	0.727931	0.69623	0.711728	COG2510|COG2510	Uncharacterized membrane protein|Uncharacterized membrane protein	S	GCF.000283555_00922
GC_00000045	SFB_turkey	5	7	2	0	0.727931	0.69623	0.711728	COG2510|COG2510	Uncharacterized membrane protein|Uncharacterized membrane protein	S	GCF.001655775_00407
GC_00000046	SFB_human	6	7	2	0	0.742567	0.772567	0.75727	COG1399	Uncharacterized metal-binding protein YceD, DUF177 family	S	sfb.merged_00902
GC_00000046	SFB_human	6	7	2	0	0.742567	0.772567	0.75727				sfb.merged_00901
GC_00000046	SFB_mouse_Japan	6	7	2	0	0.742567	0.772567	0.75727	COG1399	Uncharacterized metal-binding protein YceD, DUF177 family	S	GCF.000270205_00674
GC_00000046	SFB_mouse_NL	6	7	2	0	0.742567	0.772567	0.75727	COG1399	Uncharacterized metal-binding protein YceD, DUF177 family	S	GCF.000709435_00660
GC_00000046	SFB_mouse_Yit	6	7	2	0	0.742567	0.772567	0.75727	COG1399	Uncharacterized metal-binding protein YceD, DUF177 family	S	GCF.000284435_00665
GC_00000046	SFB_rat_Yit	6	7	2	0	0.742567	0.772567	0.75727	COG1399	Uncharacterized metal-binding protein YceD, DUF177 family	S	GCF.000283555_00586
GC_00000046	SFB_turkey	6	7	2	0	0.742567	0.772567	0.75727	COG1399	Uncharacterized metal-binding protein YceD, DUF177 family	S	GCF.001655775_01034
GC_00000047	SFB_human	6	7	2	0	0.825195	0.724946	0.771829				sfb.merged_01164
GC_00000047	SFB_mouse_Japan	6	7	2	0	0.825195	0.724946	0.771829				GCF.000270205_00517
GC_00000047	SFB_mouse_NL	6	7	2	0	0.825195	0.724946	0.771829				GCF.000709435_00504
GC_00000047	SFB_mouse_Yit	6	7	2	0	0.825195	0.724946	0.771829				GCF.000284435_00509
GC_00000047	SFB_rat_Yit	6	7	2	0	0.825195	0.724946	0.771829				GCF.000283555_00435
GC_00000047	SFB_turkey	6	7	2	0	0.825195	0.724946	0.771829				GCF.001655775_00965
GC_00000047	SFB_turkey	6	7	2	0	0.825195	0.724946	0.771829				GCF.001655775_00964
GC_00000048	SFB_human	6	7	2	0	0.880181	0.757046	0.813983	COG0438	Glycosyltransferase involved in cell wall bisynthesis	M	sfb.merged_00147
GC_00000048	SFB_mouse_Japan	6	7	2	0	0.880181	0.757046	0.813983	COG0438	Glycosyltransferase involved in cell wall bisynthesis	M	GCF.000270205_00547
GC_00000048	SFB_mouse_NL	6	7	2	0	0.880181	0.757046	0.813983	COG0438	Glycosyltransferase involved in cell wall bisynthesis	M	GCF.000709435_00533
GC_00000048	SFB_mouse_Yit	6	7	2	0	0.880181	0.757046	0.813983	COG0438	Glycosyltransferase involved in cell wall bisynthesis	M	GCF.000284435_00538
GC_00000048	SFB_rat_Yit	6	7	2	0	0.880181	0.757046	0.813983	COG0438	Glycosyltransferase involved in cell wall bisynthesis	M	GCF.000283555_00464
GC_00000048	SFB_turkey	6	7	2	0	0.880181	0.757046	0.813983				GCF.001655775_01140
GC_00000048	SFB_turkey	6	7	2	0	0.880181	0.757046	0.813983				GCF.001655775_01526
GC_00000049	SFB_human	6	7	2	0	0.832447	0.691177	0.755263	COG0316	Fe-S cluster assembly iron-binding protein IscA	O	sfb.merged_00738
GC_00000049	SFB_mouse_Japan	6	7	2	0	0.832447	0.691177	0.755263				GCF.000270205_01407
GC_00000049	SFB_mouse_Japan	6	7	2	0	0.832447	0.691177	0.755263				GCF.000270205_01406
GC_00000049	SFB_mouse_NL	6	7	2	0	0.832447	0.691177	0.755263	COG0316	Fe-S cluster assembly iron-binding protein IscA	O	GCF.000709435_01396
GC_00000049	SFB_mouse_Yit	6	7	2	0	0.832447	0.691177	0.755263	COG0316	Fe-S cluster assembly iron-binding protein IscA	O	GCF.000284435_01356
GC_00000049	SFB_rat_Yit	6	7	2	0	0.832447	0.691177	0.755263	COG0316	Fe-S cluster assembly iron-binding protein IscA	O	GCF.000283555_01256
GC_00000049	SFB_turkey	6	7	2	0	0.832447	0.691177	0.755263				GCF.001655775_00680
GC_00000050	SFB_human	6	7	2	0	0.868368	0.697027	0.77332	COG0235	Ribulose-5-phosphate 4-epimerase/Fuculose-1-phosphate aldolase	G	sfb.merged_00646	L-ribulose-5-phosphate 4-epimerase SgbE (sgbE)
GC_00000050	SFB_human	6	7	2	0	0.868368	0.697027	0.77332	COG0235	Ribulose-5-phosphate 4-epimerase/Fuculose-1-phosphate aldolase	G	sfb.merged_00645	L-ribulose-5-phosphate 4-epimerase AraD (araD)
GC_00000050	SFB_mouse_Japan	6	7	2	0	0.868368	0.697027	0.77332	COG0235	Ribulose-5-phosphate 4-epimerase/Fuculose-1-phosphate aldolase	G	GCF.000270205_01066	L-ribulose-5-phosphate 4-epimerase UlaF (ulaF)
GC_00000050	SFB_mouse_NL	6	7	2	0	0.868368	0.697027	0.77332	COG0235	Ribulose-5-phosphate 4-epimerase/Fuculose-1-phosphate aldolase	G	GCF.000709435_01070	L-ribulose-5-phosphate 4-epimerase UlaF (ulaF)
GC_00000050	SFB_mouse_Yit	6	7	2	0	0.868368	0.697027	0.77332	COG0235	Ribulose-5-phosphate 4-epimerase/Fuculose-1-phosphate aldolase	G	GCF.000284435_01034	L-ribulose-5-phosphate 4-epimerase UlaF (ulaF)
GC_00000050	SFB_rat_Yit	6	7	2	0	0.868368	0.697027	0.77332	COG0235	Ribulose-5-phosphate 4-epimerase/Fuculose-1-phosphate aldolase	G	GCF.000283555_00930	L-ribulose-5-phosphate 4-epimerase UlaF (ulaF)
GC_00000050	SFB_turkey	6	7	2	0	0.868368	0.697027	0.77332	COG0235	Ribulose-5-phosphate 4-epimerase/Fuculose-1-phosphate aldolase	G	GCF.001655775_00390	L-ribulose-5-phosphate 4-epimerase UlaF (ulaF)
GC_00000051	SFB_human	6	7	2	0	0.812925	0.807509	0.810208	COG1113	L-asparagine transporter and related permeases	E	sfb.merged_01273	Serine/threonine exchanger SteT (steT)
GC_00000051	SFB_mouse_Japan	6	7	2	0	0.812925	0.807509	0.810208	COG1113	L-asparagine transporter and related permeases	E	GCF.000270205_00599	Serine/threonine exchanger SteT (steT)
GC_00000051	SFB_mouse_NL	6	7	2	0	0.812925	0.807509	0.810208	COG1113	L-asparagine transporter and related permeases	E	GCF.000709435_00584	Serine/threonine exchanger SteT (steT)
GC_00000051	SFB_mouse_Yit	6	7	2	0	0.812925	0.807509	0.810208	COG1113	L-asparagine transporter and related permeases	E	GCF.000284435_00590	Serine/threonine exchanger SteT (steT)
GC_00000051	SFB_mouse_Yit	6	7	2	0	0.812925	0.807509	0.810208	COG1113	L-asparagine transporter and related permeases	E	GCF.000284435_00591
GC_00000051	SFB_rat_Yit	6	7	2	0	0.812925	0.807509	0.810208	COG1113	L-asparagine transporter and related permeases	E	GCF.000283555_00514	Serine/threonine exchanger SteT (steT)
GC_00000051	SFB_turkey	6	7	2	0	0.812925	0.807509	0.810208	COG1113	L-asparagine transporter and related permeases	E	GCF.001655775_00119	Serine/threonine exchanger SteT (steT)
GC_00000052	SFB_human	6	7	2	0	0.897283	0.691893	0.781316	COG2183	Transcriptional accessory protein Tex/SPT6	K	sfb.merged_01245	Protein YhgF (yhgF)
GC_00000052	SFB_mouse_Japan	6	7	2	0	0.897283	0.691893	0.781316	COG2183	Transcriptional accessory protein Tex/SPT6	K	GCF.000270205_01333	Protein YhgF (yhgF_1)
GC_00000052	SFB_mouse_Japan	6	7	2	0	0.897283	0.691893	0.781316	COG2183	Transcriptional accessory protein Tex/SPT6	K	GCF.000270205_01334	Protein YhgF (yhgF_2)
GC_00000052	SFB_mouse_NL	6	7	2	0	0.897283	0.691893	0.781316	COG2183	Transcriptional accessory protein Tex/SPT6	K	GCF.000709435_01324	Protein YhgF (yhgF)
GC_00000052	SFB_mouse_Yit	6	7	2	0	0.897283	0.691893	0.781316	COG2183	Transcriptional accessory protein Tex/SPT6	K	GCF.000284435_01284	Protein YhgF (yhgF)
GC_00000052	SFB_rat_Yit	6	7	2	0	0.897283	0.691893	0.781316	COG2183	Transcriptional accessory protein Tex/SPT6	K	GCF.000283555_01184	Protein YhgF (yhgF)
GC_00000052	SFB_turkey	6	7	2	0	0.897283	0.691893	0.781316	COG2183	Transcriptional accessory protein Tex/SPT6	K	GCF.001655775_00017	Protein YhgF (yhgF)
GC_00000053	SFB_human	6	7	2	0	0.810263	0.789225	0.799606	COG0809	S-adenosylmethionine:tRNA-ribosyltransferase-isomerase (queuine synthetase)	J	sfb.merged_00339	S-adenosylmethionine:tRNA ribosyltransferase-isomerase (queA)
GC_00000053	SFB_mouse_Japan	6	7	2	0	0.810263	0.789225	0.799606	COG0809	S-adenosylmethionine:tRNA-ribosyltransferase-isomerase (queuine synthetase)	J	GCF.000270205_00928	S-adenosylmethionine:tRNA ribosyltransferase-isomerase (queA_2)
GC_00000053	SFB_mouse_Japan	6	7	2	0	0.810263	0.789225	0.799606	COG0809	S-adenosylmethionine:tRNA-ribosyltransferase-isomerase (queuine synthetase)	J	GCF.000270205_00927	S-adenosylmethionine:tRNA ribosyltransferase-isomerase (queA_1)
GC_00000053	SFB_mouse_NL	6	7	2	0	0.810263	0.789225	0.799606	COG0809	S-adenosylmethionine:tRNA-ribosyltransferase-isomerase (queuine synthetase)	J	GCF.000709435_00933	S-adenosylmethionine:tRNA ribosyltransferase-isomerase (queA)
GC_00000053	SFB_mouse_Yit	6	7	2	0	0.810263	0.789225	0.799606	COG0809	S-adenosylmethionine:tRNA-ribosyltransferase-isomerase (queuine synthetase)	J	GCF.000284435_00897	S-adenosylmethionine:tRNA ribosyltransferase-isomerase (queA)
GC_00000053	SFB_rat_Yit	6	7	2	0	0.810263	0.789225	0.799606	COG0809	S-adenosylmethionine:tRNA-ribosyltransferase-isomerase (queuine synthetase)	J	GCF.000283555_00794	S-adenosylmethionine:tRNA ribosyltransferase-isomerase (queA)
GC_00000053	SFB_turkey	6	7	2	0	0.810263	0.789225	0.799606	COG0809	S-adenosylmethionine:tRNA-ribosyltransferase-isomerase (queuine synthetase)	J	GCF.001655775_00451	S-adenosylmethionine:tRNA ribosyltransferase-isomerase (queA)
GC_00000054	SFB_mouse_Japan	5	7	2	0	0.848554	0.615642	0.713573				GCF.000270205_00512
GC_00000054	SFB_mouse_NL	5	7	2	0	0.848554	0.615642	0.713573				GCF.000709435_00499
GC_00000054	SFB_mouse_Yit	5	7	2	0	0.848554	0.615642	0.713573				GCF.000284435_00503
GC_00000054	SFB_mouse_Yit	5	7	2	0	0.848554	0.615642	0.713573				GCF.000284435_00504
GC_00000054	SFB_rat_Yit	5	7	2	0	0.848554	0.615642	0.713573				GCF.000283555_00430
GC_00000054	SFB_rat_Yit	5	7	2	0	0.848554	0.615642	0.713573				GCF.000283555_00428
GC_00000054	SFB_turkey	5	7	2	0	0.848554	0.615642	0.713573				GCF.001655775_00960
GC_00000055	SFB_human	6	7	2	0	0.848085	0.777122	0.811054	COG2265	tRNA/tmRNA/rRNA uracil-C5-methylase, TrmA/RlmC/RlmD family	J	sfb.merged_00082	putative RNA methyltransferase
GC_00000055	SFB_mouse_Japan	6	7	2	0	0.848085	0.777122	0.811054	COG2265	tRNA/tmRNA/rRNA uracil-C5-methylase, TrmA/RlmC/RlmD family	J	GCF.000270205_00104	23S rRNA (uracil-C(5))-methyltransferase RlmCD (rlmCD_1)
GC_00000055	SFB_mouse_NL	6	7	2	0	0.848085	0.777122	0.811054	COG2265	tRNA/tmRNA/rRNA uracil-C5-methylase, TrmA/RlmC/RlmD family	J	GCF.000709435_00103	23S rRNA (uracil-C(5))-methyltransferase RlmCD (rlmCD_1)
GC_00000055	SFB_mouse_Yit	6	7	2	0	0.848085	0.777122	0.811054	COG2265	tRNA/tmRNA/rRNA uracil-C5-methylase, TrmA/RlmC/RlmD family	J	GCF.000284435_00102	putative RNA methyltransferase
GC_00000055	SFB_mouse_Yit	6	7	2	0	0.848085	0.777122	0.811054	COG2265	tRNA/tmRNA/rRNA uracil-C5-methylase, TrmA/RlmC/RlmD family	J	GCF.000284435_00101	23S rRNA (uracil-C(5))-methyltransferase RlmCD (rlmCD_1)
GC_00000055	SFB_rat_Yit	6	7	2	0	0.848085	0.777122	0.811054	COG2265	tRNA/tmRNA/rRNA uracil-C5-methylase, TrmA/RlmC/RlmD family	J	GCF.000283555_00102	23S rRNA (uracil-C(5))-methyltransferase RlmCD (rlmCD_1)
GC_00000055	SFB_turkey	6	7	2	0	0.848085	0.777122	0.811054	COG2265	tRNA/tmRNA/rRNA uracil-C5-methylase, TrmA/RlmC/RlmD family	J	GCF.001655775_00249	23S rRNA (uracil-C(5))-methyltransferase RlmCD (rlmCD_1)
GC_00000056	SFB_human	6	7	2	0	0.816054	0.777046	0.796072	COG2217|COG2608|COG2608	Cation transport ATPase|Copper chaperone CopZ|Copper chaperone CopZ	P	sfb.merged_01091	Cadmium, zinc and cobalt-transporting ATPase (cadA)
GC_00000056	SFB_mouse_Japan	6	7	2	0	0.816054	0.777046	0.796072	COG2217	Cation transport ATPase	P	GCF.000270205_00883	Cadmium, zinc and cobalt-transporting ATPase (cadA)
GC_00000056	SFB_mouse_Japan	6	7	2	0	0.816054	0.777046	0.796072	COG2217|COG2608|COG2608	Cation transport ATPase|Copper chaperone CopZ|Copper chaperone CopZ	P	GCF.000270205_00882	Zinc-transporting ATPase (ziaA)
GC_00000056	SFB_mouse_NL	6	7	2	0	0.816054	0.777046	0.796072	COG2217|COG2608|COG2608	Cation transport ATPase|Copper chaperone CopZ|Copper chaperone CopZ	P	GCF.000709435_00889	Zinc-transporting ATPase (ziaA)
GC_00000056	SFB_mouse_Yit	6	7	2	0	0.816054	0.777046	0.796072	COG2217|COG2608|COG2608	Cation transport ATPase|Copper chaperone CopZ|Copper chaperone CopZ	P	GCF.000284435_00853	Zinc-transporting ATPase (ziaA)
GC_00000056	SFB_rat_Yit	6	7	2	0	0.816054	0.777046	0.796072	COG2217|COG2608|COG2608	Cation transport ATPase|Copper chaperone CopZ|Copper chaperone CopZ	P	GCF.000283555_00750	Cadmium, zinc and cobalt-transporting ATPase (cadA)
GC_00000056	SFB_turkey	6	7	2	0	0.816054	0.777046	0.796072	COG2217|COG2608|COG2608	Cation transport ATPase|Copper chaperone CopZ|Copper chaperone CopZ	P	GCF.001655775_01459	Zinc-transporting ATPase (ziaA)
GC_00000057	SFB_human	6	6	1	1	0.99435	1	0.997167				sfb.merged_00664	Small, acid-soluble spore protein C1 (sspC1)
GC_00000057	SFB_mouse_Japan	6	6	1	1	0.99435	1	0.997167				GCF.000270205_00334	Small, acid-soluble spore protein C1 (sspC1)
GC_00000057	SFB_mouse_NL	6	6	1	1	0.99435	1	0.997167				GCF.000709435_00320	Small, acid-soluble spore protein C1 (sspC1)
GC_00000057	SFB_mouse_Yit	6	6	1	1	0.99435	1	0.997167				GCF.000284435_00325	Small, acid-soluble spore protein C1 (sspC1)
GC_00000057	SFB_rat_Yit	6	6	1	1	0.99435	1	0.997167				GCF.000283555_00268	Small, acid-soluble spore protein C1 (sspC1)
GC_00000057	SFB_turkey	6	6	1	1	0.99435	1	0.997167				GCF.001655775_01303	Small, acid-soluble spore protein C1 (sspC1)
GC_00000058	SFB_human	6	6	1	1	0.994253	1	0.997118	COG0828	Ribosomal protein S21	J	sfb.merged_00213	30S ribosomal protein S21 (rpsU)
GC_00000058	SFB_mouse_Japan	6	6	1	1	0.994253	1	0.997118	COG0828	Ribosomal protein S21	J	GCF.000270205_00991	30S ribosomal protein S21 (rpsU)
GC_00000058	SFB_mouse_NL	6	6	1	1	0.994253	1	0.997118	COG0828	Ribosomal protein S21	J	GCF.000709435_00997	30S ribosomal protein S21 (rpsU)
GC_00000058	SFB_mouse_Yit	6	6	1	1	0.994253	1	0.997118	COG0828	Ribosomal protein S21	J	GCF.000284435_00959	30S ribosomal protein S21 (rpsU)
GC_00000058	SFB_rat_Yit	6	6	1	1	0.994253	1	0.997118	COG0828	Ribosomal protein S21	J	GCF.000283555_00856	30S ribosomal protein S21 (rpsU)
GC_00000058	SFB_turkey	6	6	1	1	0.994253	1	0.997118	COG0828	Ribosomal protein S21	J	GCF.001655775_01483	30S ribosomal protein S21 (rpsU)
GC_00000059	SFB_human	6	6	1	1	0.974359	1	0.987013	COG0776	Bacterial nucleoid DNA-binding protein	L	sfb.merged_00786	DNA-binding protein HU (hup)
GC_00000059	SFB_mouse_Japan	6	6	1	1	0.974359	1	0.987013	COG0776	Bacterial nucleoid DNA-binding protein	L	GCF.000270205_01524	DNA-binding protein HU (hup)
GC_00000059	SFB_mouse_NL	6	6	1	1	0.974359	1	0.987013	COG0776	Bacterial nucleoid DNA-binding protein	L	GCF.000709435_01573	DNA-binding protein HU (hup)
GC_00000059	SFB_mouse_Yit	6	6	1	1	0.974359	1	0.987013	COG0776	Bacterial nucleoid DNA-binding protein	L	GCF.000284435_01473	DNA-binding protein HU (hup)
GC_00000059	SFB_rat_Yit	6	6	1	1	0.974359	1	0.987013	COG0776	Bacterial nucleoid DNA-binding protein	L	GCF.000283555_01378	DNA-binding protein HU (hup)
GC_00000059	SFB_turkey	6	6	1	1	0.974359	1	0.987013	COG0776	Bacterial nucleoid DNA-binding protein	L	GCF.001655775_00053	DNA-binding protein HU (hup)
GC_00000060	SFB_human	6	6	1	1	0.967296	1	0.983376	COG1278	Cold shock protein, CspA family	K	sfb.merged_00286
GC_00000060	SFB_mouse_Japan	6	6	1	1	0.967296	1	0.983376	COG1278	Cold shock protein, CspA family	K	GCF.000270205_01411
GC_00000060	SFB_mouse_NL	6	6	1	1	0.967296	1	0.983376	COG1278	Cold shock protein, CspA family	K	GCF.000709435_01400
GC_00000060	SFB_mouse_Yit	6	6	1	1	0.967296	1	0.983376	COG1278	Cold shock protein, CspA family	K	GCF.000284435_01360
GC_00000060	SFB_rat_Yit	6	6	1	1	0.967296	1	0.983376	COG1278	Cold shock protein, CspA family	K	GCF.000283555_01259
GC_00000060	SFB_turkey	6	6	1	1	0.967296	1	0.983376	COG1278	Cold shock protein, CspA family	K	GCF.001655775_00684
GC_00000061	SFB_human	6	6	1	1	0.984127	1	0.992	COG2201	Chemotaxis response regulator CheB, contains REC and protein-glutamate methylesterase domains	N|T	sfb.merged_00706	Chemotaxis protein CheY (cheY)
GC_00000061	SFB_mouse_Japan	6	6	1	1	0.984127	1	0.992	COG2201	Chemotaxis response regulator CheB, contains REC and protein-glutamate methylesterase domains	N|T	GCF.000270205_00617	Chemotaxis protein CheY (cheY)
GC_00000061	SFB_mouse_NL	6	6	1	1	0.984127	1	0.992	COG2201	Chemotaxis response regulator CheB, contains REC and protein-glutamate methylesterase domains	T|N	GCF.000709435_00602	Chemotaxis protein CheY (cheY)
GC_00000061	SFB_mouse_Yit	6	6	1	1	0.984127	1	0.992	COG2201	Chemotaxis response regulator CheB, contains REC and protein-glutamate methylesterase domains	N|T	GCF.000284435_00609	Chemotaxis protein CheY (cheY)
GC_00000061	SFB_rat_Yit	6	6	1	1	0.984127	1	0.992	COG2201	Chemotaxis response regulator CheB, contains REC and protein-glutamate methylesterase domains	T|N	GCF.000283555_00532	Chemotaxis protein CheY (cheY)
GC_00000061	SFB_turkey	6	6	1	1	0.984127	1	0.992	COG2201	Chemotaxis response regulator CheB, contains REC and protein-glutamate methylesterase domains	T|N	GCF.001655775_00139	Chemotaxis protein CheY (cheY)
GC_00000062	SFB_human	6	6	1	1	0.78917	0.956042	0.864628	COG0265	Periplasmic serine protease, S1-C subfamily, contain C-terminal PDZ domain	O	sfb.merged_00856	Serine protease Do-like HtrA (htrA)
GC_00000062	SFB_mouse_Japan	6	6	1	1	0.78917	0.956042	0.864628	COG0265	Periplasmic serine protease, S1-C subfamily, contain C-terminal PDZ domain	O	GCF.000270205_00952
GC_00000062	SFB_mouse_NL	6	6	1	1	0.78917	0.956042	0.864628	COG0265	Periplasmic serine protease, S1-C subfamily, contain C-terminal PDZ domain	O	GCF.000709435_00958
GC_00000062	SFB_mouse_Yit	6	6	1	1	0.78917	0.956042	0.864628	COG0265	Periplasmic serine protease, S1-C subfamily, contain C-terminal PDZ domain	O	GCF.000284435_00920
GC_00000062	SFB_rat_Yit	6	6	1	1	0.78917	0.956042	0.864628	COG0265	Periplasmic serine protease, S1-C subfamily, contain C-terminal PDZ domain	O	GCF.000283555_00818	Serine protease Do-like HtrA (htrA)
GC_00000062	SFB_turkey	6	6	1	1	0.78917	0.956042	0.864628	COG0265	Periplasmic serine protease, S1-C subfamily, contain C-terminal PDZ domain	O	GCF.001655775_00770	Periplasmic pH-dependent serine endoprotease DegQ (degQ)
GC_00000063	SFB_human	6	6	1	1	0.804122	0.963153	0.876482	COG3037	Ascorbate-specific PTS system EIIC-type component UlaA	G	sfb.merged_01099	Ascorbate-specific PTS system EIIC component (ulaA_2)
GC_00000063	SFB_mouse_Japan	6	6	1	1	0.804122	0.963153	0.876482	COG3037	Ascorbate-specific PTS system EIIC-type component UlaA	G	GCF.000270205_00766	Ascorbate-specific PTS system EIIC component (ulaA_1)
GC_00000063	SFB_mouse_NL	6	6	1	1	0.804122	0.963153	0.876482	COG3037	Ascorbate-specific PTS system EIIC-type component UlaA	G	GCF.000709435_00753	Ascorbate-specific PTS system EIIC component (ulaA_1)
GC_00000063	SFB_mouse_Yit	6	6	1	1	0.804122	0.963153	0.876482	COG3037	Ascorbate-specific PTS system EIIC-type component UlaA	G	GCF.000284435_00756	Ascorbate-specific PTS system EIIC component (ulaA_1)
GC_00000063	SFB_rat_Yit	6	6	1	1	0.804122	0.963153	0.876482	COG3037	Ascorbate-specific PTS system EIIC-type component UlaA	G	GCF.000283555_00656	Ascorbate-specific PTS system EIIC component (ulaA_1)
GC_00000063	SFB_turkey	6	6	1	1	0.804122	0.963153	0.876482	COG3037	Ascorbate-specific PTS system EIIC-type component UlaA	G	GCF.001655775_00081	Ascorbate-specific PTS system EIIC component (ulaA_1)
GC_00000064	SFB_human	6	6	1	1	0.880098	0.994566	0.933837	COG1971	Putative Mn2+ efflux pump MntP	P	sfb.merged_00426	manganese efflux pump MntP (mntP)
GC_00000064	SFB_mouse_Japan	6	6	1	1	0.880098	0.994566	0.933837	COG1971	Putative Mn2+ efflux pump MntP	P	GCF.000270205_00324	putative manganese efflux pump MntP (mntP)
GC_00000064	SFB_mouse_NL	6	6	1	1	0.880098	0.994566	0.933837	COG1971	Putative Mn2+ efflux pump MntP	P	GCF.000709435_00310	putative manganese efflux pump MntP (mntP)
GC_00000064	SFB_mouse_Yit	6	6	1	1	0.880098	0.994566	0.933837	COG1971	Putative Mn2+ efflux pump MntP	P	GCF.000284435_00315	putative manganese efflux pump MntP (mntP)
GC_00000064	SFB_rat_Yit	6	6	1	1	0.880098	0.994566	0.933837	COG1971	Putative Mn2+ efflux pump MntP	P	GCF.000283555_00258	manganese efflux pump MntP (mntP)
GC_00000064	SFB_turkey	6	6	1	1	0.880098	0.994566	0.933837	COG1971	Putative Mn2+ efflux pump MntP	P	GCF.001655775_01291	putative manganese efflux pump MntP (mntP)
GC_00000065	SFB_human	6	6	1	1	0.876585	0.992397	0.930903	COG0274	Deoxyribose-phosphate aldolase	F	sfb.merged_01019	Deoxyribose-phosphate aldolase (deoC)
GC_00000065	SFB_mouse_Japan	6	6	1	1	0.876585	0.992397	0.930903	COG0274	Deoxyribose-phosphate aldolase	F	GCF.000270205_00710	Deoxyribose-phosphate aldolase (deoC)
GC_00000065	SFB_mouse_NL	6	6	1	1	0.876585	0.992397	0.930903	COG0274	Deoxyribose-phosphate aldolase	F	GCF.000709435_00696	Deoxyribose-phosphate aldolase (deoC)
GC_00000065	SFB_mouse_Yit	6	6	1	1	0.876585	0.992397	0.930903	COG0274	Deoxyribose-phosphate aldolase	F	GCF.000284435_00701	Deoxyribose-phosphate aldolase (deoC)
GC_00000065	SFB_rat_Yit	6	6	1	1	0.876585	0.992397	0.930903	COG0274	Deoxyribose-phosphate aldolase	F	GCF.000283555_00622	Deoxyribose-phosphate aldolase (deoC)
GC_00000065	SFB_turkey	6	6	1	1	0.876585	0.992397	0.930903	COG0274	Deoxyribose-phosphate aldolase	F	GCF.001655775_01015	Deoxyribose-phosphate aldolase 1 (deoC1)
GC_00000066	SFB_human	6	6	1	1	0.831034	0.96727	0.893992	COG0328|COG3341	Ribonuclease HI|RNase HI-related protein, contains viroplasmin and RNaseH domains	L|R	sfb.merged_00910
GC_00000066	SFB_mouse_Japan	6	6	1	1	0.831034	0.96727	0.893992	COG0328|COG3341	Ribonuclease HI|RNase HI-related protein, contains viroplasmin and RNaseH domains	R|L	GCF.000270205_00684
GC_00000066	SFB_mouse_NL	6	6	1	1	0.831034	0.96727	0.893992	COG0328|COG3341	Ribonuclease HI|RNase HI-related protein, contains viroplasmin and RNaseH domains	L|R	GCF.000709435_00670
GC_00000066	SFB_mouse_Yit	6	6	1	1	0.831034	0.96727	0.893992	COG0328|COG3341	Ribonuclease HI|RNase HI-related protein, contains viroplasmin and RNaseH domains	L|R	GCF.000284435_00675
GC_00000066	SFB_rat_Yit	6	6	1	1	0.831034	0.96727	0.893992	COG0328|COG3341	Ribonuclease HI|RNase HI-related protein, contains viroplasmin and RNaseH domains	R|L	GCF.000283555_00596
GC_00000066	SFB_turkey	6	6	1	1	0.831034	0.96727	0.893992	COG0328|COG3341	Ribonuclease HI|RNase HI-related protein, contains viroplasmin and RNaseH domains	L|R	GCF.001655775_01045
GC_00000067	SFB_human	6	6	1	1	0.899314	0.976059	0.936116	COG0821	4-hydroxy-3-methylbut-2-en-1-yl diphosphate synthase IspG/GcpE	I	sfb.merged_00024	4-hydroxy-3-methylbut-2-en-1-yl diphosphate synthase (flavodoxin) (ispG)
GC_00000067	SFB_mouse_Japan	6	6	1	1	0.899314	0.976059	0.936116	COG0821	4-hydroxy-3-methylbut-2-en-1-yl diphosphate synthase IspG/GcpE	I	GCF.000270205_00780	4-hydroxy-3-methylbut-2-en-1-yl diphosphate synthase (flavodoxin) (ispG)
GC_00000067	SFB_mouse_NL	6	6	1	1	0.899314	0.976059	0.936116	COG0821	4-hydroxy-3-methylbut-2-en-1-yl diphosphate synthase IspG/GcpE	I	GCF.000709435_00768	4-hydroxy-3-methylbut-2-en-1-yl diphosphate synthase (flavodoxin) (ispG)
GC_00000067	SFB_mouse_Yit	6	6	1	1	0.899314	0.976059	0.936116	COG0821	4-hydroxy-3-methylbut-2-en-1-yl diphosphate synthase IspG/GcpE	I	GCF.000284435_00770	4-hydroxy-3-methylbut-2-en-1-yl diphosphate synthase (flavodoxin) (ispG)
GC_00000067	SFB_rat_Yit	6	6	1	1	0.899314	0.976059	0.936116	COG0821	4-hydroxy-3-methylbut-2-en-1-yl diphosphate synthase IspG/GcpE	I	GCF.000283555_00670	4-hydroxy-3-methylbut-2-en-1-yl diphosphate synthase (flavodoxin) (ispG)
GC_00000067	SFB_turkey	6	6	1	1	0.899314	0.976059	0.936116	COG0821	4-hydroxy-3-methylbut-2-en-1-yl diphosphate synthase IspG/GcpE	I	GCF.001655775_01500	4-hydroxy-3-methylbut-2-en-1-yl diphosphate synthase (flavodoxin) (ispG)
GC_00000068	SFB_human	6	6	1	1	0.802787	0.989715	0.886504	COG1281	Redox-regulated molecular chaperone, HSP33 family	O	sfb.merged_00858	33 kDa chaperonin (hslO)
GC_00000068	SFB_mouse_Japan	6	6	1	1	0.802787	0.989715	0.886504	COG1281	Redox-regulated molecular chaperone, HSP33 family	O	GCF.000270205_00950	33 kDa chaperonin (hslO)
GC_00000068	SFB_mouse_NL	6	6	1	1	0.802787	0.989715	0.886504	COG1281	Redox-regulated molecular chaperone, HSP33 family	O	GCF.000709435_00956	33 kDa chaperonin (hslO)
GC_00000068	SFB_mouse_Yit	6	6	1	1	0.802787	0.989715	0.886504	COG1281	Redox-regulated molecular chaperone, HSP33 family	O	GCF.000284435_00918	33 kDa chaperonin (hslO)
GC_00000068	SFB_rat_Yit	6	6	1	1	0.802787	0.989715	0.886504	COG1281	Redox-regulated molecular chaperone, HSP33 family	O	GCF.000283555_00816	33 kDa chaperonin (hslO)
GC_00000068	SFB_turkey	6	6	1	1	0.802787	0.989715	0.886504	COG1281	Redox-regulated molecular chaperone, HSP33 family	O	GCF.001655775_00772	33 kDa chaperonin (hslO)
GC_00000069	SFB_human	6	6	1	1	0.875082	0.987518	0.927906	COG0472	UDP-N-acetylmuramyl pentapeptide phosphotransferase/UDP-N-acetylglucosamine-1-phosphate transferase	M	sfb.merged_00975	putative undecaprenyl-phosphate N-acetylglucosaminyl 1-phosphate transferase (tagO)
GC_00000069	SFB_mouse_Japan	6	6	1	1	0.875082	0.987518	0.927906	COG0472	UDP-N-acetylmuramyl pentapeptide phosphotransferase/UDP-N-acetylglucosamine-1-phosphate transferase	M	GCF.000270205_01352	putative undecaprenyl-phosphate N-acetylglucosaminyl 1-phosphate transferase (tagO)
GC_00000069	SFB_mouse_NL	6	6	1	1	0.875082	0.987518	0.927906	COG0472	UDP-N-acetylmuramyl pentapeptide phosphotransferase/UDP-N-acetylglucosamine-1-phosphate transferase	M	GCF.000709435_01342	putative undecaprenyl-phosphate N-acetylglucosaminyl 1-phosphate transferase (tagO)
GC_00000069	SFB_mouse_Yit	6	6	1	1	0.875082	0.987518	0.927906	COG0472	UDP-N-acetylmuramyl pentapeptide phosphotransferase/UDP-N-acetylglucosamine-1-phosphate transferase	M	GCF.000284435_01302	putative undecaprenyl-phosphate N-acetylglucosaminyl 1-phosphate transferase (tagO)
GC_00000069	SFB_rat_Yit	6	6	1	1	0.875082	0.987518	0.927906	COG0472	UDP-N-acetylmuramyl pentapeptide phosphotransferase/UDP-N-acetylglucosamine-1-phosphate transferase	M	GCF.000283555_01202	putative undecaprenyl-phosphate N-acetylglucosaminyl 1-phosphate transferase (tagO)
GC_00000069	SFB_turkey	6	6	1	1	0.875082	0.987518	0.927906	COG0472	UDP-N-acetylmuramyl pentapeptide phosphotransferase/UDP-N-acetylglucosamine-1-phosphate transferase	M	GCF.001655775_00206	putative undecaprenyl-phosphate N-acetylglucosaminyl 1-phosphate transferase (tagO)
GC_00000070	SFB_human	6	6	1	1	0.917372	0.997095	0.955574	COG1191	DNA-directed RNA polymerase specialized sigma subunit	K	sfb.merged_00504	RNA polymerase sigma-28 factor (sigK)
GC_00000070	SFB_mouse_Japan	6	6	1	1	0.917372	0.997095	0.955574	COG1191	DNA-directed RNA polymerase specialized sigma subunit	K	GCF.000270205_00890	RNA polymerase sigma-28 factor (sigK)
GC_00000070	SFB_mouse_NL	6	6	1	1	0.917372	0.997095	0.955574	COG1191	DNA-directed RNA polymerase specialized sigma subunit	K	GCF.000709435_00896	RNA polymerase sigma-28 factor (sigK)
GC_00000070	SFB_mouse_Yit	6	6	1	1	0.917372	0.997095	0.955574	COG1191	DNA-directed RNA polymerase specialized sigma subunit	K	GCF.000284435_00860	RNA polymerase sigma-28 factor (sigK)
GC_00000070	SFB_rat_Yit	6	6	1	1	0.917372	0.997095	0.955574	COG1191	DNA-directed RNA polymerase specialized sigma subunit	K	GCF.000283555_00757	RNA polymerase sigma-28 factor (sigK)
GC_00000070	SFB_turkey	6	6	1	1	0.917372	0.997095	0.955574	COG1191	DNA-directed RNA polymerase specialized sigma subunit	K	GCF.001655775_01452	RNA polymerase sigma-28 factor (sigK)
GC_00000071	SFB_human	6	6	1	1	0.817702	0.967668	0.886387	COG1841	Ribosomal protein L30/L7E	J	sfb.merged_00481	50S ribosomal protein L30 (rpmD)
GC_00000071	SFB_mouse_Japan	6	6	1	1	0.817702	0.967668	0.886387	COG1841	Ribosomal protein L30/L7E	J	GCF.000270205_01456	50S ribosomal protein L30 (rpmD)
GC_00000071	SFB_mouse_NL	6	6	1	1	0.817702	0.967668	0.886387	COG1841	Ribosomal protein L30/L7E	J	GCF.000709435_01445	50S ribosomal protein L30 (rpmD)
GC_00000071	SFB_mouse_Yit	6	6	1	1	0.817702	0.967668	0.886387	COG1841	Ribosomal protein L30/L7E	J	GCF.000284435_01405	50S ribosomal protein L30 (rpmD)
GC_00000071	SFB_rat_Yit	6	6	1	1	0.817702	0.967668	0.886387	COG1841	Ribosomal protein L30/L7E	J	GCF.000283555_01304	50S ribosomal protein L30 (rpmD)
GC_00000071	SFB_turkey	6	6	1	1	0.817702	0.967668	0.886387	COG1841	Ribosomal protein L30/L7E	J	GCF.001655775_00730	50S ribosomal protein L30 (rpmD)
GC_00000072	SFB_human	6	6	1	1	0.964392	0.955349	0.959849	COG1191	DNA-directed RNA polymerase specialized sigma subunit	K	sfb.merged_01093	RNA polymerase sigma-E factor (sigE)
GC_00000072	SFB_mouse_Japan	6	6	1	1	0.964392	0.955349	0.959849	COG1191	DNA-directed RNA polymerase specialized sigma subunit	K	GCF.000270205_00885	RNA polymerase sigma-E factor (sigE)
GC_00000072	SFB_mouse_NL	6	6	1	1	0.964392	0.955349	0.959849	COG1191	DNA-directed RNA polymerase specialized sigma subunit	K	GCF.000709435_00891	RNA polymerase sigma-E factor (sigE)
GC_00000072	SFB_mouse_Yit	6	6	1	1	0.964392	0.955349	0.959849	COG1191	DNA-directed RNA polymerase specialized sigma subunit	K	GCF.000284435_00855	RNA polymerase sigma-E factor (sigE)
GC_00000072	SFB_rat_Yit	6	6	1	1	0.964392	0.955349	0.959849	COG1191	DNA-directed RNA polymerase specialized sigma subunit	K	GCF.000283555_00752	RNA polymerase sigma-E factor (sigE)
GC_00000072	SFB_turkey	6	6	1	1	0.964392	0.955349	0.959849	COG1191	DNA-directed RNA polymerase specialized sigma subunit	K	GCF.001655775_01457	RNA polymerase sigma-E factor (sigE)
GC_00000073	SFB_human	6	6	1	1	0.959306	1	0.979231	COG0202	DNA-directed RNA polymerase, alpha subunit/40 kD subunit	K	sfb.merged_00471	DNA-directed RNA polymerase subunit alpha (rpoA)
GC_00000073	SFB_mouse_Japan	6	6	1	1	0.959306	1	0.979231	COG0202	DNA-directed RNA polymerase, alpha subunit/40 kD subunit	K	GCF.000270205_01446	DNA-directed RNA polymerase subunit alpha (rpoA)
GC_00000073	SFB_mouse_NL	6	6	1	1	0.959306	1	0.979231	COG0202	DNA-directed RNA polymerase, alpha subunit/40 kD subunit	K	GCF.000709435_01435	DNA-directed RNA polymerase subunit alpha (rpoA)
GC_00000073	SFB_mouse_Yit	6	6	1	1	0.959306	1	0.979231	COG0202	DNA-directed RNA polymerase, alpha subunit/40 kD subunit	K	GCF.000284435_01395	DNA-directed RNA polymerase subunit alpha (rpoA)
GC_00000073	SFB_rat_Yit	6	6	1	1	0.959306	1	0.979231	COG0202	DNA-directed RNA polymerase, alpha subunit/40 kD subunit	K	GCF.000283555_01294	DNA-directed RNA polymerase subunit alpha (rpoA)
GC_00000073	SFB_turkey	6	6	1	1	0.959306	1	0.979231	COG0202	DNA-directed RNA polymerase, alpha subunit/40 kD subunit	K	GCF.001655775_00720	DNA-directed RNA polymerase subunit alpha (rpoA)
GC_00000074	SFB_human	6	6	1	1	0.866949	0.930219	0.89747	COG1309	DNA-binding transcriptional regulator, AcrR family	K	sfb.merged_00679
GC_00000074	SFB_mouse_Japan	6	6	1	1	0.866949	0.930219	0.89747	COG1309	DNA-binding transcriptional regulator, AcrR family	K	GCF.000270205_00257
GC_00000074	SFB_mouse_NL	6	6	1	1	0.866949	0.930219	0.89747	COG1309	DNA-binding transcriptional regulator, AcrR family	K	GCF.000709435_00247
GC_00000074	SFB_mouse_Yit	6	6	1	1	0.866949	0.930219	0.89747	COG1309	DNA-binding transcriptional regulator, AcrR family	K	GCF.000284435_00252
GC_00000074	SFB_rat_Yit	6	6	1	1	0.866949	0.930219	0.89747	COG1309	DNA-binding transcriptional regulator, AcrR family	K	GCF.000283555_00195
GC_00000074	SFB_turkey	6	6	1	1	0.866949	0.930219	0.89747	COG1309	DNA-binding transcriptional regulator, AcrR family	K	GCF.001655775_01122
GC_00000075	SFB_human	6	6	1	1	0.804082	0.951072	0.871422				sfb.merged_01285
GC_00000075	SFB_mouse_Japan	6	6	1	1	0.804082	0.951072	0.871422				GCF.000270205_00207
GC_00000075	SFB_mouse_NL	6	6	1	1	0.804082	0.951072	0.871422				GCF.000709435_00199
GC_00000075	SFB_mouse_Yit	6	6	1	1	0.804082	0.951072	0.871422				GCF.000284435_00203
GC_00000075	SFB_rat_Yit	6	6	1	1	0.804082	0.951072	0.871422				GCF.000283555_00143
GC_00000075	SFB_turkey	6	6	1	1	0.804082	0.951072	0.871422				GCF.001655775_01227
GC_00000076	SFB_human	6	6	1	1	0.93201	0.996875	0.963352	COG0205	6-phosphofructokinase	G	sfb.merged_00179	ATP-dependent 6-phosphofructokinase (pfkA)
GC_00000076	SFB_mouse_Japan	6	6	1	1	0.93201	0.996875	0.963352	COG0205	6-phosphofructokinase	G	GCF.000270205_00102	ATP-dependent 6-phosphofructokinase (pfkA)
GC_00000076	SFB_mouse_NL	6	6	1	1	0.93201	0.996875	0.963352	COG0205	6-phosphofructokinase	G	GCF.000709435_00101	ATP-dependent 6-phosphofructokinase (pfkA)
GC_00000076	SFB_mouse_Yit	6	6	1	1	0.93201	0.996875	0.963352	COG0205	6-phosphofructokinase	G	GCF.000284435_00099	ATP-dependent 6-phosphofructokinase (pfkA)
GC_00000076	SFB_rat_Yit	6	6	1	1	0.93201	0.996875	0.963352	COG0205	6-phosphofructokinase	G	GCF.000283555_00100	ATP-dependent 6-phosphofructokinase (pfkA)
GC_00000076	SFB_turkey	6	6	1	1	0.93201	0.996875	0.963352	COG0205	6-phosphofructokinase	G	GCF.001655775_00251	ATP-dependent 6-phosphofructokinase (pfkA)
GC_00000077	SFB_human	6	6	1	1	0.871314	0.980976	0.922899				sfb.merged_00968
GC_00000077	SFB_mouse_Japan	6	6	1	1	0.871314	0.980976	0.922899				GCF.000270205_01014
GC_00000077	SFB_mouse_NL	6	6	1	1	0.871314	0.980976	0.922899				GCF.000709435_01020
GC_00000077	SFB_mouse_Yit	6	6	1	1	0.871314	0.980976	0.922899				GCF.000284435_00982
GC_00000077	SFB_rat_Yit	6	6	1	1	0.871314	0.980976	0.922899				GCF.000283555_00879
GC_00000077	SFB_turkey	6	6	1	1	0.871314	0.980976	0.922899				GCF.001655775_01424
GC_00000078	SFB_human	6	6	1	1	0.890411	0.872998	0.881619	COG2804	Type II secretory pathway ATPase GspE/PulE or T4P pilus assembly pathway ATPase PilB	N|U|W	sfb.merged_01215	Putative type II secretion system protein E (gspE)
GC_00000078	SFB_mouse_Japan	6	6	1	1	0.890411	0.872998	0.881619	COG2804	Type II secretory pathway ATPase GspE/PulE or T4P pilus assembly pathway ATPase PilB	W|N|U	GCF.000270205_01049
GC_00000078	SFB_mouse_NL	6	6	1	1	0.890411	0.872998	0.881619	COG2804	Type II secretory pathway ATPase GspE/PulE or T4P pilus assembly pathway ATPase PilB	W|N|U	GCF.000709435_01054
GC_00000078	SFB_mouse_Yit	6	6	1	1	0.890411	0.872998	0.881619	COG2804	Type II secretory pathway ATPase GspE/PulE or T4P pilus assembly pathway ATPase PilB	N|W|U	GCF.000284435_01016
GC_00000078	SFB_rat_Yit	6	6	1	1	0.890411	0.872998	0.881619	COG2804	Type II secretory pathway ATPase GspE/PulE or T4P pilus assembly pathway ATPase PilB	U|N|W	GCF.000283555_00914
GC_00000078	SFB_turkey	6	6	1	1	0.890411	0.872998	0.881619	COG2804	Type II secretory pathway ATPase GspE/PulE or T4P pilus assembly pathway ATPase PilB	W|U|N	GCF.001655775_01389
GC_00000079	SFB_human	6	6	1	1	0.930342	1	0.963914				sfb.merged_00085
GC_00000079	SFB_mouse_Japan	6	6	1	1	0.930342	1	0.963914				GCF.000270205_01577
GC_00000079	SFB_mouse_NL	6	6	1	1	0.930342	1	0.963914				GCF.000709435_01626
GC_00000079	SFB_mouse_Yit	6	6	1	1	0.930342	1	0.963914				GCF.000284435_01527
GC_00000079	SFB_rat_Yit	6	6	1	1	0.930342	1	0.963914				GCF.000283555_01432
GC_00000079	SFB_turkey	6	6	1	1	0.930342	1	0.963914				GCF.001655775_00525
GC_00000080	SFB_human	6	6	1	1	0.846408	0.983648	0.909882	COG1873	Sporulation protein YlmC, PRC-barrel domain family	R	sfb.merged_00872
GC_00000080	SFB_mouse_Japan	6	6	1	1	0.846408	0.983648	0.909882	COG1873	Sporulation protein YlmC, PRC-barrel domain family	R	GCF.000270205_00881
GC_00000080	SFB_mouse_NL	6	6	1	1	0.846408	0.983648	0.909882	COG1873	Sporulation protein YlmC, PRC-barrel domain family	R	GCF.000709435_00888
GC_00000080	SFB_mouse_Yit	6	6	1	1	0.846408	0.983648	0.909882	COG1873	Sporulation protein YlmC, PRC-barrel domain family	R	GCF.000284435_00852
GC_00000080	SFB_rat_Yit	6	6	1	1	0.846408	0.983648	0.909882	COG1873	Sporulation protein YlmC, PRC-barrel domain family	R	GCF.000283555_00749
GC_00000080	SFB_turkey	6	6	1	1	0.846408	0.983648	0.909882	COG1873	Sporulation protein YlmC, PRC-barrel domain family	R	GCF.001655775_01071
GC_00000081	SFB_human	6	6	1	1	0.8625	1	0.926174				sfb.merged_00576
GC_00000081	SFB_mouse_Japan	6	6	1	1	0.8625	1	0.926174				GCF.000270205_00628
GC_00000081	SFB_mouse_NL	6	6	1	1	0.8625	1	0.926174				GCF.000709435_00613
GC_00000081	SFB_mouse_Yit	6	6	1	1	0.8625	1	0.926174				GCF.000284435_00620
GC_00000081	SFB_rat_Yit	6	6	1	1	0.8625	1	0.926174				GCF.000283555_00543
GC_00000081	SFB_turkey	6	6	1	1	0.8625	1	0.926174				GCF.001655775_00151
GC_00000082	SFB_human	6	6	1	1	0.811632	0.987244	0.890866	COG0438	Glycosyltransferase involved in cell wall bisynthesis	M	sfb.merged_00220	Glycogen synthase
GC_00000082	SFB_mouse_Japan	6	6	1	1	0.811632	0.987244	0.890866	COG0438	Glycosyltransferase involved in cell wall bisynthesis	M	GCF.000270205_00984	Glycosyltransferase Gtf1 (gtf1)
GC_00000082	SFB_mouse_NL	6	6	1	1	0.811632	0.987244	0.890866	COG0438	Glycosyltransferase involved in cell wall bisynthesis	M	GCF.000709435_00990	Glycosyltransferase Gtf1 (gtf1)
GC_00000082	SFB_mouse_Yit	6	6	1	1	0.811632	0.987244	0.890866	COG0438	Glycosyltransferase involved in cell wall bisynthesis	M	GCF.000284435_00952	Glycosyltransferase Gtf1 (gtf1)
GC_00000082	SFB_rat_Yit	6	6	1	1	0.811632	0.987244	0.890866	COG0438	Glycosyltransferase involved in cell wall bisynthesis	M	GCF.000283555_00849	Putative teichuronic acid biosynthesis glycosyltransferase TuaC (tuaC)
GC_00000082	SFB_turkey	6	6	1	1	0.811632	0.987244	0.890866	COG0438	Glycosyltransferase involved in cell wall bisynthesis	M	GCF.001655775_01476	Glycosyltransferase Gtf1 (gtf1)
GC_00000083	SFB_human	6	6	1	1	0.807196	0.990905	0.889666	COG0735	Fe2+ or Zn2+ uptake regulation protein	P	sfb.merged_00427	Zinc uptake regulation protein (zur)
GC_00000083	SFB_mouse_Japan	6	6	1	1	0.807196	0.990905	0.889666	COG0735	Fe2+ or Zn2+ uptake regulation protein	P	GCF.000270205_00325	Zinc uptake regulation protein (zur)
GC_00000083	SFB_mouse_NL	6	6	1	1	0.807196	0.990905	0.889666	COG0735	Fe2+ or Zn2+ uptake regulation protein	P	GCF.000709435_00311	Zinc uptake regulation protein (zur)
GC_00000083	SFB_mouse_Yit	6	6	1	1	0.807196	0.990905	0.889666	COG0735	Fe2+ or Zn2+ uptake regulation protein	P	GCF.000284435_00316	Zinc uptake regulation protein (zur)
GC_00000083	SFB_rat_Yit	6	6	1	1	0.807196	0.990905	0.889666	COG0735	Fe2+ or Zn2+ uptake regulation protein	P	GCF.000283555_00259	Zinc uptake regulation protein (zur)
GC_00000083	SFB_turkey	6	6	1	1	0.807196	0.990905	0.889666	COG0735	Fe2+ or Zn2+ uptake regulation protein	P	GCF.001655775_01292	Zinc uptake regulation protein (zur)
GC_00000084	SFB_human	6	6	1	1	0.892789	0.996695	0.941885	COG0190	5,10-methylene-tetrahydrofolate dehydrogenase/Methenyl tetrahydrofolate cyclohydrolase	H	sfb.merged_00326	Bifunctional protein FolD protein (folD)
GC_00000084	SFB_mouse_Japan	6	6	1	1	0.892789	0.996695	0.941885	COG0190	5,10-methylene-tetrahydrofolate dehydrogenase/Methenyl tetrahydrofolate cyclohydrolase	H	GCF.000270205_00941	Bifunctional protein FolD protein (folD)
GC_00000084	SFB_mouse_NL	6	6	1	1	0.892789	0.996695	0.941885	COG0190	5,10-methylene-tetrahydrofolate dehydrogenase/Methenyl tetrahydrofolate cyclohydrolase	H	GCF.000709435_00945	Bifunctional protein FolD protein (folD)
GC_00000084	SFB_mouse_Yit	6	6	1	1	0.892789	0.996695	0.941885	COG0190	5,10-methylene-tetrahydrofolate dehydrogenase/Methenyl tetrahydrofolate cyclohydrolase	H	GCF.000284435_00909	Bifunctional protein FolD protein (folD)
GC_00000084	SFB_rat_Yit	6	6	1	1	0.892789	0.996695	0.941885	COG0190	5,10-methylene-tetrahydrofolate dehydrogenase/Methenyl tetrahydrofolate cyclohydrolase	H	GCF.000283555_00805	Bifunctional protein FolD protein (folD)
GC_00000084	SFB_turkey	6	6	1	1	0.892789	0.996695	0.941885	COG0190	5,10-methylene-tetrahydrofolate dehydrogenase/Methenyl tetrahydrofolate cyclohydrolase	H	GCF.001655775_00463	Bifunctional protein FolD protein (folD)
GC_00000085	SFB_human	6	6	1	1	0.899832	1	0.947276	COG0282	Acetate kinase	C	sfb.merged_00900	Acetate kinase (ackA)
GC_00000085	SFB_mouse_Japan	6	6	1	1	0.899832	1	0.947276	COG0282	Acetate kinase	C	GCF.000270205_00673	Acetate kinase (ackA)
GC_00000085	SFB_mouse_NL	6	6	1	1	0.899832	1	0.947276	COG0282	Acetate kinase	C	GCF.000709435_00659	Acetate kinase (ackA)
GC_00000085	SFB_mouse_Yit	6	6	1	1	0.899832	1	0.947276	COG0282	Acetate kinase	C	GCF.000284435_00664	Acetate kinase (ackA)
GC_00000085	SFB_rat_Yit	6	6	1	1	0.899832	1	0.947276	COG0282	Acetate kinase	C	GCF.000283555_00585	Acetate kinase (ackA)
GC_00000085	SFB_turkey	6	6	1	1	0.899832	1	0.947276	COG0282	Acetate kinase	C	GCF.001655775_01033	Acetate kinase (ackA)
GC_00000086	SFB_human	6	6	1	1	0.825953	0.758034	0.790538	COG0824	Acyl-CoA thioesterase FadM	I	sfb.merged_00226	1,4-dihydroxy-2-naphthoyl-CoA hydrolase
GC_00000086	SFB_mouse_Japan	6	6	1	1	0.825953	0.758034	0.790538	COG0824	Acyl-CoA thioesterase FadM	I	GCF.000270205_01184	1,4-dihydroxy-2-naphthoyl-CoA hydrolase
GC_00000086	SFB_mouse_NL	6	6	1	1	0.825953	0.758034	0.790538	COG0824	Acyl-CoA thioesterase FadM	I	GCF.000709435_01186	1,4-dihydroxy-2-naphthoyl-CoA hydrolase
GC_00000086	SFB_mouse_Yit	6	6	1	1	0.825953	0.758034	0.790538	COG0824	Acyl-CoA thioesterase FadM	I	GCF.000284435_01150	1,4-dihydroxy-2-naphthoyl-CoA hydrolase
GC_00000086	SFB_rat_Yit	6	6	1	1	0.825953	0.758034	0.790538	COG0824	Acyl-CoA thioesterase FadM	I	GCF.000283555_01042	1,4-dihydroxy-2-naphthoyl-CoA hydrolase
GC_00000086	SFB_turkey	6	6	1	1	0.825953	0.758034	0.790538	COG0824	Acyl-CoA thioesterase FadM	I	GCF.001655775_00646	Acyl-CoA thioester hydrolase YbgC (ybgC)
GC_00000087	SFB_human	6	6	1	1	0.949745	0.987255	0.968137				sfb.merged_01298
GC_00000087	SFB_mouse_Japan	6	6	1	1	0.949745	0.987255	0.968137				GCF.000270205_01031
GC_00000087	SFB_mouse_NL	6	6	1	1	0.949745	0.987255	0.968137				GCF.000709435_01037
GC_00000087	SFB_mouse_Yit	6	6	1	1	0.949745	0.987255	0.968137				GCF.000284435_00999
GC_00000087	SFB_rat_Yit	6	6	1	1	0.949745	0.987255	0.968137				GCF.000283555_00897
GC_00000087	SFB_turkey	6	6	1	1	0.949745	0.987255	0.968137				GCF.001655775_01406
GC_00000088	SFB_human	6	6	1	1	0.787704	0.981488	0.873983	COG1871	Chemotaxis receptor (MCP) glutamine deamidase CheD	N|T	sfb.merged_00711	Chemoreceptor glutamine deamidase CheD (cheD)
GC_00000088	SFB_mouse_Japan	6	6	1	1	0.787704	0.981488	0.873983	COG1871	Chemotaxis receptor (MCP) glutamine deamidase CheD	N|T	GCF.000270205_00612	Chemoreceptor glutamine deamidase CheD (cheD)
GC_00000088	SFB_mouse_NL	6	6	1	1	0.787704	0.981488	0.873983	COG1871	Chemotaxis receptor (MCP) glutamine deamidase CheD	T|N	GCF.000709435_00597	Chemoreceptor glutamine deamidase CheD (cheD)
GC_00000088	SFB_mouse_Yit	6	6	1	1	0.787704	0.981488	0.873983	COG1871	Chemotaxis receptor (MCP) glutamine deamidase CheD	N|T	GCF.000284435_00604	Chemoreceptor glutamine deamidase CheD (cheD)
GC_00000088	SFB_rat_Yit	6	6	1	1	0.787704	0.981488	0.873983	COG1871	Chemotaxis receptor (MCP) glutamine deamidase CheD	T|N	GCF.000283555_00527	Chemoreceptor glutamine deamidase CheD (cheD)
GC_00000088	SFB_turkey	6	6	1	1	0.787704	0.981488	0.873983	COG1871	Chemotaxis receptor (MCP) glutamine deamidase CheD	T|N	GCF.001655775_00134	Chemoreceptor glutamine deamidase CheD (cheD)
GC_00000089	SFB_human	6	6	1	1	0.89222	0.995004	0.940813	COG0280	Phosphotransacetylase	C	sfb.merged_00899	Phosphate acetyltransferase (pta)
GC_00000089	SFB_mouse_Japan	6	6	1	1	0.89222	0.995004	0.940813	COG0280	Phosphotransacetylase	C	GCF.000270205_00672	Phosphate acetyltransferase (pta)
GC_00000089	SFB_mouse_NL	6	6	1	1	0.89222	0.995004	0.940813	COG0280	Phosphotransacetylase	C	GCF.000709435_00658	Phosphate acetyltransferase (pta)
GC_00000089	SFB_mouse_Yit	6	6	1	1	0.89222	0.995004	0.940813	COG0280	Phosphotransacetylase	C	GCF.000284435_00663	Phosphate acetyltransferase (pta)
GC_00000089	SFB_rat_Yit	6	6	1	1	0.89222	0.995004	0.940813	COG0280	Phosphotransacetylase	C	GCF.000283555_00584	Phosphate acetyltransferase (pta)
GC_00000089	SFB_turkey	6	6	1	1	0.89222	0.995004	0.940813	COG0280	Phosphotransacetylase	C	GCF.001655775_01032	Phosphate acetyltransferase (pta)
GC_00000090	SFB_human	6	6	1	1	0.968368	0.986525	0.977362	COG2052	Regulator of extracellular matrix RemA, YlzA/DUF370 family	M	sfb.merged_00129
GC_00000090	SFB_mouse_Japan	6	6	1	1	0.968368	0.986525	0.977362	COG2052	Regulator of extracellular matrix RemA, YlzA/DUF370 family	M	GCF.000270205_00642
GC_00000090	SFB_mouse_NL	6	6	1	1	0.968368	0.986525	0.977362	COG2052	Regulator of extracellular matrix RemA, YlzA/DUF370 family	M	GCF.000709435_00628
GC_00000090	SFB_mouse_Yit	6	6	1	1	0.968368	0.986525	0.977362	COG2052	Regulator of extracellular matrix RemA, YlzA/DUF370 family	M	GCF.000284435_00633
GC_00000090	SFB_rat_Yit	6	6	1	1	0.968368	0.986525	0.977362	COG2052	Regulator of extracellular matrix RemA, YlzA/DUF370 family	M	GCF.000283555_00557
GC_00000090	SFB_turkey	6	6	1	1	0.968368	0.986525	0.977362	COG2052	Regulator of extracellular matrix RemA, YlzA/DUF370 family	M	GCF.001655775_00160
GC_00000091	SFB_human	6	6	1	1	0.895815	1	0.945045	COG1438	Arginine repressor	K	sfb.merged_00917	Arginine repressor (argR)
GC_00000091	SFB_mouse_Japan	6	6	1	1	0.895815	1	0.945045	COG1438	Arginine repressor	K	GCF.000270205_00705	Arginine repressor (argR)
GC_00000091	SFB_mouse_NL	6	6	1	1	0.895815	1	0.945045	COG1438	Arginine repressor	K	GCF.000709435_00691	Arginine repressor (argR)
GC_00000091	SFB_mouse_Yit	6	6	1	1	0.895815	1	0.945045	COG1438	Arginine repressor	K	GCF.000284435_00696	Arginine repressor (argR)
GC_00000091	SFB_rat_Yit	6	6	1	1	0.895815	1	0.945045	COG1438	Arginine repressor	K	GCF.000283555_00617	Arginine repressor (argR)
GC_00000091	SFB_turkey	6	6	1	1	0.895815	1	0.945045	COG1438	Arginine repressor	K	GCF.001655775_01010	Arginine repressor (argR)
GC_00000092	SFB_human	6	6	1	1	0.9083	0.993736	0.949099	COG0242	Peptide deformylase	J	sfb.merged_00133	Peptide deformylase (def)
GC_00000092	SFB_mouse_Japan	6	6	1	1	0.9083	0.993736	0.949099	COG0242	Peptide deformylase	J	GCF.000270205_00646	Peptide deformylase (def)
GC_00000092	SFB_mouse_NL	6	6	1	1	0.9083	0.993736	0.949099	COG0242	Peptide deformylase	J	GCF.000709435_00632	Peptide deformylase (def)
GC_00000092	SFB_mouse_Yit	6	6	1	1	0.9083	0.993736	0.949099	COG0242	Peptide deformylase	J	GCF.000284435_00637	Peptide deformylase (def)
GC_00000092	SFB_rat_Yit	6	6	1	1	0.9083	0.993736	0.949099	COG0242	Peptide deformylase	J	GCF.000283555_00561	Peptide deformylase (def)
GC_00000092	SFB_turkey	6	6	1	1	0.9083	0.993736	0.949099	COG0242	Peptide deformylase	J	GCF.001655775_00164	Peptide deformylase (def)
GC_00000093	SFB_human	6	6	1	1	0.942536	0.992641	0.96694	COG0671|COG0818	Membrane-associated phospholipid phosphatase|Diacylglycerol kinase	I	sfb.merged_00581
GC_00000093	SFB_mouse_Japan	6	6	1	1	0.942536	0.992641	0.96694	COG0671|COG0818	Membrane-associated phospholipid phosphatase|Diacylglycerol kinase	I	GCF.000270205_00575
GC_00000093	SFB_mouse_NL	6	6	1	1	0.942536	0.992641	0.96694	COG0671|COG0818	Membrane-associated phospholipid phosphatase|Diacylglycerol kinase	I	GCF.000709435_00561
GC_00000093	SFB_mouse_Yit	6	6	1	1	0.942536	0.992641	0.96694	COG0671|COG0818	Membrane-associated phospholipid phosphatase|Diacylglycerol kinase	I	GCF.000284435_00566
GC_00000093	SFB_rat_Yit	6	6	1	1	0.942536	0.992641	0.96694	COG0671|COG0818	Membrane-associated phospholipid phosphatase|Diacylglycerol kinase	I	GCF.000283555_00492
GC_00000093	SFB_turkey	6	6	1	1	0.942536	0.992641	0.96694	COG0671|COG0818	Membrane-associated phospholipid phosphatase|Diacylglycerol kinase	I	GCF.001655775_01558
GC_00000094	SFB_human	6	6	1	1	0.912654	0.994102	0.951639	COG2244	Membrane protein involved in the export of O-antigen and teichoic acid	M	sfb.merged_00306	Stage V sporulation protein B (spoVB_1)
GC_00000094	SFB_mouse_Japan	6	6	1	1	0.912654	0.994102	0.951639	COG2244	Membrane protein involved in the export of O-antigen and teichoic acid	M	GCF.000270205_00350	Stage V sporulation protein B (spoVB_1)
GC_00000094	SFB_mouse_NL	6	6	1	1	0.912654	0.994102	0.951639	COG2244	Membrane protein involved in the export of O-antigen and teichoic acid	M	GCF.000709435_00336	Stage V sporulation protein B (spoVB_1)
GC_00000094	SFB_mouse_Yit	6	6	1	1	0.912654	0.994102	0.951639	COG2244	Membrane protein involved in the export of O-antigen and teichoic acid	M	GCF.000284435_00341	Stage V sporulation protein B (spoVB_1)
GC_00000094	SFB_rat_Yit	6	6	1	1	0.912654	0.994102	0.951639	COG2244	Membrane protein involved in the export of O-antigen and teichoic acid	M	GCF.000283555_00281	Stage V sporulation protein B (spoVB_1)
GC_00000094	SFB_turkey	6	6	1	1	0.912654	0.994102	0.951639	COG2244	Membrane protein involved in the export of O-antigen and teichoic acid	M	GCF.001655775_01320	Stage V sporulation protein B (spoVB_2)
GC_00000095	SFB_human	6	6	1	1	0.785589	0.977171	0.870969	COG0130	tRNA U55 pseudouridine synthase TruB, may also work on U342 of tmRNA	J	sfb.merged_00016	tRNA pseudouridine synthase B (truB)
GC_00000095	SFB_mouse_Japan	6	6	1	1	0.785589	0.977171	0.870969	COG0130	tRNA U55 pseudouridine synthase TruB, may also work on U342 of tmRNA	J	GCF.000270205_00788	tRNA pseudouridine synthase B (truB)
GC_00000095	SFB_mouse_NL	6	6	1	1	0.785589	0.977171	0.870969	COG0130	tRNA U55 pseudouridine synthase TruB, may also work on U342 of tmRNA	J	GCF.000709435_00776	tRNA pseudouridine synthase B (truB)
GC_00000095	SFB_mouse_Yit	6	6	1	1	0.785589	0.977171	0.870969	COG0130	tRNA U55 pseudouridine synthase TruB, may also work on U342 of tmRNA	J	GCF.000284435_00778	tRNA pseudouridine synthase B (truB)
GC_00000095	SFB_rat_Yit	6	6	1	1	0.785589	0.977171	0.870969	COG0130	tRNA U55 pseudouridine synthase TruB, may also work on U342 of tmRNA	J	GCF.000283555_00681	tRNA pseudouridine synthase B (truB)
GC_00000095	SFB_turkey	6	6	1	1	0.785589	0.977171	0.870969	COG0130	tRNA U55 pseudouridine synthase TruB, may also work on U342 of tmRNA	J	GCF.001655775_01508	tRNA pseudouridine synthase B (truB)
GC_00000096	SFB_human	6	6	1	1	0.87409	0.985091	0.926277	COG0772	Bacterial cell division protein FtsW, lipid II flippase	D	sfb.merged_00045	Putative lipid II flippase FtsW (ftsW_1)
GC_00000096	SFB_mouse_Japan	6	6	1	1	0.87409	0.985091	0.926277	COG0772	Bacterial cell division protein FtsW, lipid II flippase	D	GCF.000270205_00466	Peptidoglycan glycosyltransferase MrdB (mrdB)
GC_00000096	SFB_mouse_NL	6	6	1	1	0.87409	0.985091	0.926277	COG0772	Bacterial cell division protein FtsW, lipid II flippase	D	GCF.000709435_00453	Peptidoglycan glycosyltransferase MrdB (mrdB)
GC_00000096	SFB_mouse_Yit	6	6	1	1	0.87409	0.985091	0.926277	COG0772	Bacterial cell division protein FtsW, lipid II flippase	D	GCF.000284435_00457	Peptidoglycan glycosyltransferase MrdB (mrdB)
GC_00000096	SFB_rat_Yit	6	6	1	1	0.87409	0.985091	0.926277	COG0772	Bacterial cell division protein FtsW, lipid II flippase	D	GCF.000283555_00383	Peptidoglycan glycosyltransferase RodA (rodA_2)
GC_00000096	SFB_turkey	6	6	1	1	0.87409	0.985091	0.926277	COG0772	Bacterial cell division protein FtsW, lipid II flippase	D	GCF.001655775_00911	Peptidoglycan glycosyltransferase MrdB (mrdB)
GC_00000097	SFB_human	6	6	1	1	0.835692	0.992832	0.90751	COG1121	ABC-type Mn2+/Zn2+ transport system, ATPase component	P	sfb.merged_00429	Zinc import ATP-binding protein ZnuC (znuC)
GC_00000097	SFB_mouse_Japan	6	6	1	1	0.835692	0.992832	0.90751	COG1121	ABC-type Mn2+/Zn2+ transport system, ATPase component	P	GCF.000270205_00327	High-affinity zinc uptake system ATP-binding protein ZnuC (znuC)
GC_00000097	SFB_mouse_NL	6	6	1	1	0.835692	0.992832	0.90751	COG1121	ABC-type Mn2+/Zn2+ transport system, ATPase component	P	GCF.000709435_00313	High-affinity zinc uptake system ATP-binding protein ZnuC (znuC)
GC_00000097	SFB_mouse_Yit	6	6	1	1	0.835692	0.992832	0.90751	COG1121	ABC-type Mn2+/Zn2+ transport system, ATPase component	P	GCF.000284435_00318	High-affinity zinc uptake system ATP-binding protein ZnuC (znuC)
GC_00000097	SFB_rat_Yit	6	6	1	1	0.835692	0.992832	0.90751	COG1121	ABC-type Mn2+/Zn2+ transport system, ATPase component	P	GCF.000283555_00261	High-affinity zinc uptake system ATP-binding protein ZnuC (znuC)
GC_00000097	SFB_turkey	6	6	1	1	0.835692	0.992832	0.90751	COG1121	ABC-type Mn2+/Zn2+ transport system, ATPase component	P	GCF.001655775_01294	Zinc import ATP-binding protein ZnuC (znuC)
GC_00000098	SFB_human	6	6	1	1	0.938647	1	0.968353	COG0185	Ribosomal protein S19	J	sfb.merged_00495	30S ribosomal protein S19 (rpsS)
GC_00000098	SFB_mouse_Japan	6	6	1	1	0.938647	1	0.968353	COG0185	Ribosomal protein S19	J	GCF.000270205_01470	30S ribosomal protein S19 (rpsS)
GC_00000098	SFB_mouse_NL	6	6	1	1	0.938647	1	0.968353	COG0185	Ribosomal protein S19	J	GCF.000709435_01459	30S ribosomal protein S19 (rpsS)
GC_00000098	SFB_mouse_Yit	6	6	1	1	0.938647	1	0.968353	COG0185	Ribosomal protein S19	J	GCF.000284435_01419	30S ribosomal protein S19 (rpsS)
GC_00000098	SFB_rat_Yit	6	6	1	1	0.938647	1	0.968353	COG0185	Ribosomal protein S19	J	GCF.000283555_01318	30S ribosomal protein S19 (rpsS)
GC_00000098	SFB_turkey	6	6	1	1	0.938647	1	0.968353	COG0185	Ribosomal protein S19	J	GCF.001655775_00744	30S ribosomal protein S19 (rpsS)
GC_00000099	SFB_human	6	6	1	1	0.814583	0.916004	0.862322	COG0594	RNase P protein component	J	sfb.merged_00865	Ribonuclease P protein component (rnpA)
GC_00000099	SFB_mouse_Japan	6	6	1	1	0.814583	0.916004	0.862322	COG0594	RNase P protein component	J	GCF.000270205_01597	Ribonuclease P protein component (rnpA)
GC_00000099	SFB_mouse_NL	6	6	1	1	0.814583	0.916004	0.862322	COG0594	RNase P protein component	J	GCF.000709435_01646	Ribonuclease P protein component (rnpA)
GC_00000099	SFB_mouse_Yit	6	6	1	1	0.814583	0.916004	0.862322	COG0594	RNase P protein component	J	GCF.000284435_01547	Ribonuclease P protein component (rnpA)
GC_00000099	SFB_rat_Yit	6	6	1	1	0.814583	0.916004	0.862322	COG0594	RNase P protein component	J	GCF.000283555_01452	Ribonuclease P protein component (rnpA)
GC_00000099	SFB_turkey	6	6	1	1	0.814583	0.916004	0.862322	COG0594	RNase P protein component	J	GCF.001655775_00505	Ribonuclease P protein component (rnpA)
GC_00000100	SFB_human	6	6	1	1	0.871605	1	0.931398	COG0457	Tetratricopeptide (TPR) repeat	R	sfb.merged_00183
GC_00000100	SFB_mouse_Japan	6	6	1	1	0.871605	1	0.931398	COG0457	Tetratricopeptide (TPR) repeat	R	GCF.000270205_00555
GC_00000100	SFB_mouse_NL	6	6	1	1	0.871605	1	0.931398	COG0457	Tetratricopeptide (TPR) repeat	R	GCF.000709435_00541
GC_00000100	SFB_mouse_Yit	6	6	1	1	0.871605	1	0.931398	COG0457	Tetratricopeptide (TPR) repeat	R	GCF.000284435_00546
GC_00000100	SFB_rat_Yit	6	6	1	1	0.871605	1	0.931398	COG0457	Tetratricopeptide (TPR) repeat	R	GCF.000283555_00472
GC_00000100	SFB_turkey	6	6	1	1	0.871605	1	0.931398	COG0457	Tetratricopeptide (TPR) repeat	R	GCF.001655775_01535
GC_00000101	SFB_human	6	6	1	1	0.863512	1	0.926758	COG0442|COG0442	Prolyl-tRNA synthetase|Prolyl-tRNA synthetase	J	sfb.merged_00566	Proline--tRNA ligase (proS)
GC_00000101	SFB_mouse_Japan	6	6	1	1	0.863512	1	0.926758	COG0442|COG0442	Prolyl-tRNA synthetase|Prolyl-tRNA synthetase	J	GCF.000270205_00033	Proline--tRNA ligase (proS)
GC_00000101	SFB_mouse_NL	6	6	1	1	0.863512	1	0.926758	COG0442|COG0442	Prolyl-tRNA synthetase|Prolyl-tRNA synthetase	J	GCF.000709435_00034	Proline--tRNA ligase (proS)
GC_00000101	SFB_mouse_Yit	6	6	1	1	0.863512	1	0.926758	COG0442|COG0442	Prolyl-tRNA synthetase|Prolyl-tRNA synthetase	J	GCF.000284435_00033	Proline--tRNA ligase (proS)
GC_00000101	SFB_rat_Yit	6	6	1	1	0.863512	1	0.926758	COG0442|COG0442	Prolyl-tRNA synthetase|Prolyl-tRNA synthetase	J	GCF.000283555_00034	Proline--tRNA ligase (proS)
GC_00000101	SFB_turkey	6	6	1	1	0.863512	1	0.926758	COG0442|COG0442	Prolyl-tRNA synthetase|Prolyl-tRNA synthetase	J	GCF.001655775_00477	Proline--tRNA ligase (proS)
GC_00000102	SFB_human	6	6	1	1	0.894095	1	0.944087	COG0126	3-phosphoglycerate kinase	G	sfb.merged_00406	Phosphoglycerate kinase (pgk)
GC_00000102	SFB_mouse_Japan	6	6	1	1	0.894095	1	0.944087	COG0126	3-phosphoglycerate kinase	G	GCF.000270205_00216	Bifunctional PGK/TIM (pgk/tpi)
GC_00000102	SFB_mouse_NL	6	6	1	1	0.894095	1	0.944087	COG0126	3-phosphoglycerate kinase	G	GCF.000709435_00206	Bifunctional PGK/TIM (pgk/tpi)
GC_00000102	SFB_mouse_Yit	6	6	1	1	0.894095	1	0.944087	COG0126	3-phosphoglycerate kinase	G	GCF.000284435_00211	Bifunctional PGK/TIM (pgk/tpi)
GC_00000102	SFB_rat_Yit	6	6	1	1	0.894095	1	0.944087	COG0126	3-phosphoglycerate kinase	G	GCF.000283555_00152	Phosphoglycerate kinase (pgk)
GC_00000102	SFB_turkey	6	6	1	1	0.894095	1	0.944087	COG0126	3-phosphoglycerate kinase	G	GCF.001655775_01218	Bifunctional PGK/TIM (pgk/tpi)
GC_00000103	SFB_human	6	6	1	1	0.853286	1	0.920835	COG0608	Single-stranded DNA-specific exonuclease, DHH superfamily, may be involved in archaeal DNA replication intiation	L	sfb.merged_00262
GC_00000103	SFB_mouse_Japan	6	6	1	1	0.853286	1	0.920835	COG0608	Single-stranded DNA-specific exonuclease, DHH superfamily, may be involved in archaeal DNA replication intiation	L	GCF.000270205_00919
GC_00000103	SFB_mouse_NL	6	6	1	1	0.853286	1	0.920835	COG0608	Single-stranded DNA-specific exonuclease, DHH superfamily, may be involved in archaeal DNA replication intiation	L	GCF.000709435_00925
GC_00000103	SFB_mouse_Yit	6	6	1	1	0.853286	1	0.920835	COG0608	Single-stranded DNA-specific exonuclease, DHH superfamily, may be involved in archaeal DNA replication intiation	L	GCF.000284435_00889
GC_00000103	SFB_rat_Yit	6	6	1	1	0.853286	1	0.920835	COG0608	Single-stranded DNA-specific exonuclease, DHH superfamily, may be involved in archaeal DNA replication intiation	L	GCF.000283555_00786
GC_00000103	SFB_turkey	6	6	1	1	0.853286	1	0.920835	COG0608	Single-stranded DNA-specific exonuclease, DHH superfamily, may be involved in archaeal DNA replication intiation	L	GCF.001655775_00444
GC_00000104	SFB_human	6	6	1	1	0.876255	0.995444	0.932054	COG0253	Diaminopimelate epimerase	E	sfb.merged_00687	Diaminopimelate epimerase (dapF)
GC_00000104	SFB_mouse_Japan	6	6	1	1	0.876255	0.995444	0.932054	COG0253	Diaminopimelate epimerase	E	GCF.000270205_00243	Diaminopimelate epimerase (dapF)
GC_00000104	SFB_mouse_NL	6	6	1	1	0.876255	0.995444	0.932054	COG0253	Diaminopimelate epimerase	E	GCF.000709435_00233	Diaminopimelate epimerase (dapF)
GC_00000104	SFB_mouse_Yit	6	6	1	1	0.876255	0.995444	0.932054	COG0253	Diaminopimelate epimerase	E	GCF.000284435_00238	Diaminopimelate epimerase (dapF)
GC_00000104	SFB_rat_Yit	6	6	1	1	0.876255	0.995444	0.932054	COG0253	Diaminopimelate epimerase	E	GCF.000283555_00181	Diaminopimelate epimerase (dapF)
GC_00000104	SFB_turkey	6	6	1	1	0.876255	0.995444	0.932054	COG0253	Diaminopimelate epimerase	E	GCF.001655775_01185	Diaminopimelate epimerase (dapF)
GC_00000105	SFB_human	6	6	1	1	0.872675	0.991498	0.928299	COG1435	Thymidine kinase	F	sfb.merged_00981	Thymidine kinase (tdk)
GC_00000105	SFB_mouse_Japan	6	6	1	1	0.872675	0.991498	0.928299	COG1435	Thymidine kinase	F	GCF.000270205_01358	Thymidine kinase (tdk)
GC_00000105	SFB_mouse_NL	6	6	1	1	0.872675	0.991498	0.928299	COG1435	Thymidine kinase	F	GCF.000709435_01348	Thymidine kinase (tdk)
GC_00000105	SFB_mouse_Yit	6	6	1	1	0.872675	0.991498	0.928299	COG1435	Thymidine kinase	F	GCF.000284435_01308	Thymidine kinase (tdk)
GC_00000105	SFB_rat_Yit	6	6	1	1	0.872675	0.991498	0.928299	COG1435	Thymidine kinase	F	GCF.000283555_01208	Thymidine kinase (tdk)
GC_00000105	SFB_turkey	6	6	1	1	0.872675	0.991498	0.928299	COG1435	Thymidine kinase	F	GCF.001655775_00211	Thymidine kinase (tdk)
GC_00000106	SFB_human	6	6	1	1	0.933604	1	0.965662	COG0826	Collagenase-like protease, PrtC family	O	sfb.merged_00506
GC_00000106	SFB_mouse_Japan	6	6	1	1	0.933604	1	0.965662	COG0826	Collagenase-like protease, PrtC family	O	GCF.000270205_00892
GC_00000106	SFB_mouse_NL	6	6	1	1	0.933604	1	0.965662	COG0826	Collagenase-like protease, PrtC family	O	GCF.000709435_00898
GC_00000106	SFB_mouse_Yit	6	6	1	1	0.933604	1	0.965662	COG0826	Collagenase-like protease, PrtC family	O	GCF.000284435_00862
GC_00000106	SFB_rat_Yit	6	6	1	1	0.933604	1	0.965662	COG0826	Collagenase-like protease, PrtC family	O	GCF.000283555_00759
GC_00000106	SFB_turkey	6	6	1	1	0.933604	1	0.965662	COG0826	Collagenase-like protease, PrtC family	O	GCF.001655775_01450	putative protease YdcP (ydcP)
GC_00000107	SFB_human	6	6	1	1	0.711971	0.994956	0.830006	COG0510	Thiamine kinase and related kinases	H	sfb.merged_00798
GC_00000107	SFB_mouse_Japan	6	6	1	1	0.711971	0.994956	0.830006	COG0510	Thiamine kinase and related kinases	H	GCF.000270205_00841
GC_00000107	SFB_mouse_NL	6	6	1	1	0.711971	0.994956	0.830006	COG0510	Thiamine kinase and related kinases	H	GCF.000709435_00852
GC_00000107	SFB_mouse_Yit	6	6	1	1	0.711971	0.994956	0.830006	COG0510	Thiamine kinase and related kinases	H	GCF.000284435_00811
GC_00000107	SFB_rat_Yit	6	6	1	1	0.711971	0.994956	0.830006	COG0510	Thiamine kinase and related kinases	H	GCF.000283555_00714
GC_00000107	SFB_turkey	6	6	1	1	0.711971	0.994956	0.830006	COG0510	Thiamine kinase and related kinases	H	GCF.001655775_01057
GC_00000108	SFB_human	6	6	1	1	0.968421	1	0.983957	COG0236	Acyl carrier protein	I|Q	sfb.merged_00904	Acyl carrier protein (acpP)
GC_00000108	SFB_mouse_Japan	6	6	1	1	0.968421	1	0.983957	COG0236	Acyl carrier protein	Q|I	GCF.000270205_00677	Acyl carrier protein (acpP)
GC_00000108	SFB_mouse_NL	6	6	1	1	0.968421	1	0.983957	COG0236	Acyl carrier protein	I|Q	GCF.000709435_00663	Acyl carrier protein (acpP)
GC_00000108	SFB_mouse_Yit	6	6	1	1	0.968421	1	0.983957	COG0236	Acyl carrier protein	I|Q	GCF.000284435_00668	Acyl carrier protein (acpP)
GC_00000108	SFB_rat_Yit	6	6	1	1	0.968421	1	0.983957	COG0236	Acyl carrier protein	Q|I	GCF.000283555_00589	Acyl carrier protein (acpP)
GC_00000108	SFB_turkey	6	6	1	1	0.968421	1	0.983957	COG0236	Acyl carrier protein	I|Q	GCF.001655775_01037	Acyl carrier protein (acpP)
GC_00000109	SFB_human	6	6	1	1	0.798502	0.978225	0.879274	COG2740	Predicted RNA-binding protein YlxR, DUF448 family	R	sfb.merged_00020
GC_00000109	SFB_mouse_Japan	6	6	1	1	0.798502	0.978225	0.879274	COG2740	Predicted RNA-binding protein YlxR, DUF448 family	R	GCF.000270205_00784
GC_00000109	SFB_mouse_NL	6	6	1	1	0.798502	0.978225	0.879274	COG2740	Predicted RNA-binding protein YlxR, DUF448 family	R	GCF.000709435_00772
GC_00000109	SFB_mouse_Yit	6	6	1	1	0.798502	0.978225	0.879274	COG2740	Predicted RNA-binding protein YlxR, DUF448 family	R	GCF.000284435_00774
GC_00000109	SFB_rat_Yit	6	6	1	1	0.798502	0.978225	0.879274	COG2740	Predicted RNA-binding protein YlxR, DUF448 family	R	GCF.000283555_00677
GC_00000109	SFB_turkey	6	6	1	1	0.798502	0.978225	0.879274	COG2740	Predicted RNA-binding protein YlxR, DUF448 family	R	GCF.001655775_01504
GC_00000110	SFB_human	6	6	1	1	0.923288	1	0.960114	COG0200	Ribosomal protein L15	J	sfb.merged_00480	50S ribosomal protein L15 (rplO)
GC_00000110	SFB_mouse_Japan	6	6	1	1	0.923288	1	0.960114	COG0200	Ribosomal protein L15	J	GCF.000270205_01455	50S ribosomal protein L15 (rplO)
GC_00000110	SFB_mouse_NL	6	6	1	1	0.923288	1	0.960114	COG0200	Ribosomal protein L15	J	GCF.000709435_01444	50S ribosomal protein L15 (rplO)
GC_00000110	SFB_mouse_Yit	6	6	1	1	0.923288	1	0.960114	COG0200	Ribosomal protein L15	J	GCF.000284435_01404	50S ribosomal protein L15 (rplO)
GC_00000110	SFB_rat_Yit	6	6	1	1	0.923288	1	0.960114	COG0200	Ribosomal protein L15	J	GCF.000283555_01303	50S ribosomal protein L15 (rplO)
GC_00000110	SFB_turkey	6	6	1	1	0.923288	1	0.960114	COG0200	Ribosomal protein L15	J	GCF.001655775_00729	50S ribosomal protein L15 (rplO)
GC_00000111	SFB_human	6	6	1	1	0.808429	1	0.894068	COG4589	Predicted CDP-diglyceride synthetase/phosphatidate cytidylyltransferase	R	sfb.merged_00026
GC_00000111	SFB_mouse_Japan	6	6	1	1	0.808429	1	0.894068	COG4589	Predicted CDP-diglyceride synthetase/phosphatidate cytidylyltransferase	R	GCF.000270205_00778
GC_00000111	SFB_mouse_NL	6	6	1	1	0.808429	1	0.894068	COG4589	Predicted CDP-diglyceride synthetase/phosphatidate cytidylyltransferase	R	GCF.000709435_00766
GC_00000111	SFB_mouse_Yit	6	6	1	1	0.808429	1	0.894068	COG4589	Predicted CDP-diglyceride synthetase/phosphatidate cytidylyltransferase	R	GCF.000284435_00768
GC_00000111	SFB_rat_Yit	6	6	1	1	0.808429	1	0.894068	COG4589	Predicted CDP-diglyceride synthetase/phosphatidate cytidylyltransferase	R	GCF.000283555_00668	Phosphatidate cytidylyltransferase (cdsA)
GC_00000111	SFB_turkey	6	6	1	1	0.808429	1	0.894068	COG4589	Predicted CDP-diglyceride synthetase/phosphatidate cytidylyltransferase	R	GCF.001655775_01498
GC_00000112	SFB_human	6	6	1	1	0.803668	0.994598	0.888998	COG1162	Putative ribosome biogenesis GTPase RsgA	J	sfb.merged_00140	Small ribosomal subunit biogenesis GTPase RsgA (rsgA)
GC_00000112	SFB_mouse_Japan	6	6	1	1	0.803668	0.994598	0.888998	COG1162	Putative ribosome biogenesis GTPase RsgA	J	GCF.000270205_00653	Small ribosomal subunit biogenesis GTPase RsgA (rsgA)
GC_00000112	SFB_mouse_NL	6	6	1	1	0.803668	0.994598	0.888998	COG1162	Putative ribosome biogenesis GTPase RsgA	J	GCF.000709435_00639	Small ribosomal subunit biogenesis GTPase RsgA (rsgA)
GC_00000112	SFB_mouse_Yit	6	6	1	1	0.803668	0.994598	0.888998	COG1162	Putative ribosome biogenesis GTPase RsgA	J	GCF.000284435_00644	Small ribosomal subunit biogenesis GTPase RsgA (rsgA)
GC_00000112	SFB_rat_Yit	6	6	1	1	0.803668	0.994598	0.888998	COG1162	Putative ribosome biogenesis GTPase RsgA	J	GCF.000283555_00568	Small ribosomal subunit biogenesis GTPase RsgA (rsgA_1)
GC_00000112	SFB_turkey	6	6	1	1	0.803668	0.994598	0.888998	COG1162	Putative ribosome biogenesis GTPase RsgA	J	GCF.001655775_01570	Small ribosomal subunit biogenesis GTPase RsgA (rsgA_2)
GC_00000113	SFB_human	6	6	1	1	0.800321	0.991663	0.885777	COG0169	Shikimate 5-dehydrogenase	E	sfb.merged_00401	Shikimate dehydrogenase (NADP(+)) (aroE)
GC_00000113	SFB_mouse_Japan	6	6	1	1	0.800321	0.991663	0.885777	COG0169	Shikimate 5-dehydrogenase	E	GCF.000270205_00220	Shikimate dehydrogenase (NADP(+)) (aroE)
GC_00000113	SFB_mouse_NL	6	6	1	1	0.800321	0.991663	0.885777	COG0169	Shikimate 5-dehydrogenase	E	GCF.000709435_00210	Shikimate dehydrogenase (NADP(+)) (aroE)
GC_00000113	SFB_mouse_Yit	6	6	1	1	0.800321	0.991663	0.885777	COG0169	Shikimate 5-dehydrogenase	E	GCF.000284435_00215	Shikimate dehydrogenase (NADP(+)) (aroE)
GC_00000113	SFB_rat_Yit	6	6	1	1	0.800321	0.991663	0.885777	COG0169	Shikimate 5-dehydrogenase	E	GCF.000283555_00156	Shikimate dehydrogenase (NADP(+)) (aroE)
GC_00000113	SFB_turkey	6	6	1	1	0.800321	0.991663	0.885777	COG0169	Shikimate 5-dehydrogenase	E	GCF.001655775_01213	Shikimate dehydrogenase (NADP(+)) (aroE)
GC_00000114	SFB_human	6	6	1	1	0.801645	0.982284	0.882819	COG0250	Transcription antitermination factor NusG	K	sfb.merged_00435	Transcription termination/antitermination protein NusG (nusG)
GC_00000114	SFB_mouse_Japan	6	6	1	1	0.801645	0.982284	0.882819	COG0250	Transcription antitermination factor NusG	K	GCF.000270205_01486	Transcription termination/antitermination protein NusG (nusG)
GC_00000114	SFB_mouse_NL	6	6	1	1	0.801645	0.982284	0.882819	COG0250	Transcription antitermination factor NusG	K	GCF.000709435_01475	Transcription termination/antitermination protein NusG (nusG)
GC_00000114	SFB_mouse_Yit	6	6	1	1	0.801645	0.982284	0.882819	COG0250	Transcription antitermination factor NusG	K	GCF.000284435_01435	Transcription termination/antitermination protein NusG (nusG)
GC_00000114	SFB_rat_Yit	6	6	1	1	0.801645	0.982284	0.882819	COG0250	Transcription antitermination factor NusG	K	GCF.000283555_01334	Transcription termination/antitermination protein NusG (nusG)
GC_00000114	SFB_turkey	6	6	1	1	0.801645	0.982284	0.882819	COG0250	Transcription antitermination factor NusG	K	GCF.001655775_00784	Transcription termination/antitermination protein NusG (nusG)
GC_00000115	SFB_human	6	6	1	1	0.858649	0.879958	0.869173	COG0707	UDP-N-acetylglucosamine:LPS N-acetylglucosamine transferase	M	sfb.merged_00181	UDP-N-acetylglucosamine--N-acetylmuramyl- (pentapeptide) pyrophosphoryl-undecaprenol N-acetylglucosamine transferase (murG)
GC_00000115	SFB_mouse_Japan	6	6	1	1	0.858649	0.879958	0.869173	COG0707	UDP-N-acetylglucosamine:LPS N-acetylglucosamine transferase	M	GCF.000270205_00553	UDP-N-acetylglucosamine--N-acetylmuramyl- (pentapeptide) pyrophosphoryl-undecaprenol N-acetylglucosamine transferase (murG)
GC_00000115	SFB_mouse_NL	6	6	1	1	0.858649	0.879958	0.869173	COG0707	UDP-N-acetylglucosamine:LPS N-acetylglucosamine transferase	M	GCF.000709435_00539	UDP-N-acetylglucosamine--N-acetylmuramyl- (pentapeptide) pyrophosphoryl-undecaprenol N-acetylglucosamine transferase (murG)
GC_00000115	SFB_mouse_Yit	6	6	1	1	0.858649	0.879958	0.869173	COG0707	UDP-N-acetylglucosamine:LPS N-acetylglucosamine transferase	M	GCF.000284435_00544	UDP-N-acetylglucosamine--N-acetylmuramyl- (pentapeptide) pyrophosphoryl-undecaprenol N-acetylglucosamine transferase (murG)
GC_00000115	SFB_rat_Yit	6	6	1	1	0.858649	0.879958	0.869173	COG0707	UDP-N-acetylglucosamine:LPS N-acetylglucosamine transferase	M	GCF.000283555_00470	UDP-N-acetylglucosamine--N-acetylmuramyl- (pentapeptide) pyrophosphoryl-undecaprenol N-acetylglucosamine transferase (murG)
GC_00000115	SFB_turkey	6	6	1	1	0.858649	0.879958	0.869173	COG0707	UDP-N-acetylglucosamine:LPS N-acetylglucosamine transferase	M	GCF.001655775_01533	UDP-N-acetylglucosamine--N-acetylmuramyl- (pentapeptide) pyrophosphoryl-undecaprenol N-acetylglucosamine transferase (murG)
GC_00000116	SFB_human	6	6	1	1	0.957357	1	0.978214	COG0257	Ribosomal protein L36	J	sfb.merged_00475	50S ribosomal protein L36 (rpmJ)
GC_00000116	SFB_mouse_Japan	6	6	1	1	0.957357	1	0.978214	COG0257	Ribosomal protein L36	J	GCF.000270205_01450	50S ribosomal protein L36 (rpmJ)
GC_00000116	SFB_mouse_NL	6	6	1	1	0.957357	1	0.978214	COG0257	Ribosomal protein L36	J	GCF.000709435_01439	50S ribosomal protein L36 (rpmJ)
GC_00000116	SFB_mouse_Yit	6	6	1	1	0.957357	1	0.978214	COG0257	Ribosomal protein L36	J	GCF.000284435_01399	50S ribosomal protein L36 (rpmJ)
GC_00000116	SFB_rat_Yit	6	6	1	1	0.957357	1	0.978214	COG0257	Ribosomal protein L36	J	GCF.000283555_01298	50S ribosomal protein L36 (rpmJ)
GC_00000116	SFB_turkey	6	6	1	1	0.957357	1	0.978214	COG0257	Ribosomal protein L36	J	GCF.001655775_00724	50S ribosomal protein L36 (rpmJ)
GC_00000117	SFB_human	6	6	1	1	0.995556	1	0.997773				sfb.merged_01140
GC_00000117	SFB_mouse_Japan	6	6	1	1	0.995556	1	0.997773				GCF.000270205_01036
GC_00000117	SFB_mouse_NL	6	6	1	1	0.995556	1	0.997773				GCF.000709435_01042
GC_00000117	SFB_mouse_Yit	6	6	1	1	0.995556	1	0.997773				GCF.000284435_01004
GC_00000117	SFB_rat_Yit	6	6	1	1	0.995556	1	0.997773				GCF.000283555_00902
GC_00000117	SFB_turkey	6	6	1	1	0.995556	1	0.997773				GCF.001655775_01401
GC_00000118	SFB_human	6	6	1	1	0.818342	0.996723	0.898767	COG2720	Vancomycin resistance protein YoaR (function unknown), contains peptidoglycan-binding and VanW domains	V	sfb.merged_00657
GC_00000118	SFB_mouse_Japan	6	6	1	1	0.818342	0.996723	0.898767	COG2720	Vancomycin resistance protein YoaR (function unknown), contains peptidoglycan-binding and VanW domains	V	GCF.000270205_01380
GC_00000118	SFB_mouse_NL	6	6	1	1	0.818342	0.996723	0.898767	COG2720	Vancomycin resistance protein YoaR (function unknown), contains peptidoglycan-binding and VanW domains	V	GCF.000709435_01370
GC_00000118	SFB_mouse_Yit	6	6	1	1	0.818342	0.996723	0.898767	COG2720	Vancomycin resistance protein YoaR (function unknown), contains peptidoglycan-binding and VanW domains	V	GCF.000284435_01330
GC_00000118	SFB_rat_Yit	6	6	1	1	0.818342	0.996723	0.898767	COG2720	Vancomycin resistance protein YoaR (function unknown), contains peptidoglycan-binding and VanW domains	V	GCF.000283555_01230
GC_00000118	SFB_turkey	6	6	1	1	0.818342	0.996723	0.898767	COG2720	Vancomycin resistance protein YoaR (function unknown), contains peptidoglycan-binding and VanW domains	V	GCF.001655775_01261
GC_00000119	SFB_human	6	6	1	1	0.75817	0.995122	0.860634	COG1564	Thiamine pyrophosphokinase	H	sfb.merged_00141	Thiamine pyrophosphokinase (thiN)
GC_00000119	SFB_mouse_Japan	6	6	1	1	0.75817	0.995122	0.860634	COG1564	Thiamine pyrophosphokinase	H	GCF.000270205_00654	Thiamine pyrophosphokinase (thiN)
GC_00000119	SFB_mouse_NL	6	6	1	1	0.75817	0.995122	0.860634	COG1564	Thiamine pyrophosphokinase	H	GCF.000709435_00640	Thiamine pyrophosphokinase (thiN)
GC_00000119	SFB_mouse_Yit	6	6	1	1	0.75817	0.995122	0.860634	COG1564	Thiamine pyrophosphokinase	H	GCF.000284435_00645	Thiamine pyrophosphokinase (thiN)
GC_00000119	SFB_rat_Yit	6	6	1	1	0.75817	0.995122	0.860634	COG1564	Thiamine pyrophosphokinase	H	GCF.000283555_00569	Thiamine pyrophosphokinase (thiN)
GC_00000119	SFB_turkey	6	6	1	1	0.75817	0.995122	0.860634	COG1564	Thiamine pyrophosphokinase	H	GCF.001655775_01571
GC_00000120	SFB_human	6	6	1	1	0.865354	0.984598	0.921133	COG1242	Radical SAM superfamily enzyme	R	sfb.merged_01104
GC_00000120	SFB_mouse_Japan	6	6	1	1	0.865354	0.984598	0.921133	COG1242	Radical SAM superfamily enzyme	R	GCF.000270205_01560
GC_00000120	SFB_mouse_NL	6	6	1	1	0.865354	0.984598	0.921133	COG1242	Radical SAM superfamily enzyme	R	GCF.000709435_01609
GC_00000120	SFB_mouse_Yit	6	6	1	1	0.865354	0.984598	0.921133	COG1242	Radical SAM superfamily enzyme	R	GCF.000284435_01510
GC_00000120	SFB_rat_Yit	6	6	1	1	0.865354	0.984598	0.921133	COG1242	Radical SAM superfamily enzyme	R	GCF.000283555_01415
GC_00000120	SFB_turkey	6	6	1	1	0.865354	0.984598	0.921133	COG1242	Radical SAM superfamily enzyme	R	GCF.001655775_00093
GC_00000121	SFB_human	6	6	1	1	0.898649	0.997841	0.945651	COG2252	Xanthine/uracil/vitamin C permease, AzgA family	F	sfb.merged_00136	Guanine/hypoxanthine permease PbuG (pbuG)
GC_00000121	SFB_mouse_Japan	6	6	1	1	0.898649	0.997841	0.945651	COG2252	Xanthine/uracil/vitamin C permease, AzgA family	F	GCF.000270205_00686	Guanine/hypoxanthine permease PbuG (pbuG)
GC_00000121	SFB_mouse_NL	6	6	1	1	0.898649	0.997841	0.945651	COG2252	Xanthine/uracil/vitamin C permease, AzgA family	F	GCF.000709435_00672	Guanine/hypoxanthine permease PbuG (pbuG)
GC_00000121	SFB_mouse_Yit	6	6	1	1	0.898649	0.997841	0.945651	COG2252	Xanthine/uracil/vitamin C permease, AzgA family	F	GCF.000284435_00677	Guanine/hypoxanthine permease PbuG (pbuG)
GC_00000121	SFB_rat_Yit	6	6	1	1	0.898649	0.997841	0.945651	COG2252	Xanthine/uracil/vitamin C permease, AzgA family	F	GCF.000283555_00598	Guanine/hypoxanthine permease PbuG (pbuG)
GC_00000121	SFB_turkey	6	6	1	1	0.898649	0.997841	0.945651	COG2252	Xanthine/uracil/vitamin C permease, AzgA family	F	GCF.001655775_01605	Guanine/hypoxanthine permease PbuG (pbuG)
GC_00000122	SFB_human	6	6	1	1	0.828776	0.996594	0.904971	COG0061	NAD kinase	F	sfb.merged_00916	NAD kinase (nadK)
GC_00000122	SFB_mouse_Japan	6	6	1	1	0.828776	0.996594	0.904971	COG0061	NAD kinase	F	GCF.000270205_00704	NAD kinase (nadK)
GC_00000122	SFB_mouse_NL	6	6	1	1	0.828776	0.996594	0.904971	COG0061	NAD kinase	F	GCF.000709435_00690	NAD kinase (nadK)
GC_00000122	SFB_mouse_Yit	6	6	1	1	0.828776	0.996594	0.904971	COG0061	NAD kinase	F	GCF.000284435_00695	NAD kinase (nadK)
GC_00000122	SFB_rat_Yit	6	6	1	1	0.828776	0.996594	0.904971	COG0061	NAD kinase	F	GCF.000283555_00616	NAD kinase (ppnK)
GC_00000122	SFB_turkey	6	6	1	1	0.828776	0.996594	0.904971	COG0061	NAD kinase	F	GCF.001655775_01009	NAD kinase (nadK)
GC_00000123	SFB_human	6	6	1	1	0.823727	0.995415	0.901469	COG0322	Excinuclease UvrABC, nuclease subunit	L	sfb.merged_00516	UvrABC system protein C (uvrC)
GC_00000123	SFB_mouse_Japan	6	6	1	1	0.823727	0.995415	0.901469	COG0322	Excinuclease UvrABC, nuclease subunit	L	GCF.000270205_00094	UvrABC system protein C (uvrC)
GC_00000123	SFB_mouse_NL	6	6	1	1	0.823727	0.995415	0.901469	COG0322	Excinuclease UvrABC, nuclease subunit	L	GCF.000709435_00093	UvrABC system protein C (uvrC)
GC_00000123	SFB_mouse_Yit	6	6	1	1	0.823727	0.995415	0.901469	COG0322	Excinuclease UvrABC, nuclease subunit	L	GCF.000284435_00091	UvrABC system protein C (uvrC)
GC_00000123	SFB_rat_Yit	6	6	1	1	0.823727	0.995415	0.901469	COG0322	Excinuclease UvrABC, nuclease subunit	L	GCF.000283555_00092	UvrABC system protein C (uvrC)
GC_00000123	SFB_turkey	6	6	1	1	0.823727	0.995415	0.901469	COG0322	Excinuclease UvrABC, nuclease subunit	L	GCF.001655775_00259	UvrABC system protein C (uvrC)
GC_00000124	SFB_human	6	6	1	1	0.866979	0.950868	0.906988	COG3874	Uncharacterized spore protein YtfJ	S	sfb.merged_00740	putative spore protein YtfJ (ytfJ)
GC_00000124	SFB_mouse_Japan	6	6	1	1	0.866979	0.950868	0.906988	COG3874	Uncharacterized spore protein YtfJ	S	GCF.000270205_00635	putative spore protein YtfJ (ytfJ)
GC_00000124	SFB_mouse_NL	6	6	1	1	0.866979	0.950868	0.906988	COG3874	Uncharacterized spore protein YtfJ	S	GCF.000709435_00620	putative spore protein YtfJ (ytfJ)
GC_00000124	SFB_mouse_Yit	6	6	1	1	0.866979	0.950868	0.906988	COG3874	Uncharacterized spore protein YtfJ	S	GCF.000284435_00626	putative spore protein YtfJ (ytfJ)
GC_00000124	SFB_rat_Yit	6	6	1	1	0.866979	0.950868	0.906988	COG3874	Uncharacterized spore protein YtfJ	S	GCF.000283555_00550	putative spore protein YtfJ (ytfJ)
GC_00000124	SFB_turkey	6	6	1	1	0.866979	0.950868	0.906988	COG3874	Uncharacterized spore protein YtfJ	S	GCF.001655775_00156	putative spore protein YtfJ (ytfJ)
GC_00000125	SFB_human	6	6	1	1	0.820769	0.985295	0.895538				sfb.merged_00613
GC_00000125	SFB_mouse_Japan	6	6	1	1	0.820769	0.985295	0.895538				GCF.000270205_01276
GC_00000125	SFB_mouse_NL	6	6	1	1	0.820769	0.985295	0.895538				GCF.000709435_01267
GC_00000125	SFB_mouse_Yit	6	6	1	1	0.820769	0.985295	0.895538				GCF.000284435_01227
GC_00000125	SFB_rat_Yit	6	6	1	1	0.820769	0.985295	0.895538				GCF.000283555_01128
GC_00000125	SFB_turkey	6	6	1	1	0.820769	0.985295	0.895538				GCF.001655775_00575
GC_00000126	SFB_human	6	6	1	1	0.876382	0.972867	0.922107	COG0177	Endonuclease III	L	sfb.merged_00659	Endonuclease III (nth)
GC_00000126	SFB_mouse_Japan	6	6	1	1	0.876382	0.972867	0.922107	COG0177	Endonuclease III	L	GCF.000270205_01382	Endonuclease III (nth)
GC_00000126	SFB_mouse_NL	6	6	1	1	0.876382	0.972867	0.922107	COG0177	Endonuclease III	L	GCF.000709435_01372	Endonuclease III (nth)
GC_00000126	SFB_mouse_Yit	6	6	1	1	0.876382	0.972867	0.922107	COG0177	Endonuclease III	L	GCF.000284435_01332	Endonuclease III (nth)
GC_00000126	SFB_rat_Yit	6	6	1	1	0.876382	0.972867	0.922107	COG0177	Endonuclease III	L	GCF.000283555_01232	Endonuclease III (nth)
GC_00000126	SFB_turkey	6	6	1	1	0.876382	0.972867	0.922107	COG0177	Endonuclease III	L	GCF.001655775_01259	Endonuclease III (nth)
GC_00000127	SFB_human	6	6	1	1	0.873101	0.98495	0.925659	COG0089	Ribosomal protein L23	J	sfb.merged_00497	50S ribosomal protein L23 (rplW)
GC_00000127	SFB_mouse_Japan	6	6	1	1	0.873101	0.98495	0.925659	COG0089	Ribosomal protein L23	J	GCF.000270205_01472	50S ribosomal protein L23 (rplW)
GC_00000127	SFB_mouse_NL	6	6	1	1	0.873101	0.98495	0.925659	COG0089	Ribosomal protein L23	J	GCF.000709435_01461	50S ribosomal protein L23 (rplW)
GC_00000127	SFB_mouse_Yit	6	6	1	1	0.873101	0.98495	0.925659	COG0089	Ribosomal protein L23	J	GCF.000284435_01421	50S ribosomal protein L23 (rplW)
GC_00000127	SFB_rat_Yit	6	6	1	1	0.873101	0.98495	0.925659	COG0089	Ribosomal protein L23	J	GCF.000283555_01320	50S ribosomal protein L23 (rplW)
GC_00000127	SFB_turkey	6	6	1	1	0.873101	0.98495	0.925659	COG0089	Ribosomal protein L23	J	GCF.001655775_00746	50S ribosomal protein L23 (rplW)
GC_00000128	SFB_human	6	6	1	1	0.845124	0.974302	0.905127	COG4570	Holliday junction resolvase RusA (prophage-encoded endonuclease)	L	sfb.merged_01237
GC_00000128	SFB_mouse_Japan	6	6	1	1	0.845124	0.974302	0.905127	COG4570	Holliday junction resolvase RusA (prophage-encoded endonuclease)	L	GCF.000270205_00315
GC_00000128	SFB_mouse_NL	6	6	1	1	0.845124	0.974302	0.905127	COG4570	Holliday junction resolvase RusA (prophage-encoded endonuclease)	L	GCF.000709435_00301
GC_00000128	SFB_mouse_Yit	6	6	1	1	0.845124	0.974302	0.905127	COG4570	Holliday junction resolvase RusA (prophage-encoded endonuclease)	L	GCF.000284435_00306
GC_00000128	SFB_rat_Yit	6	6	1	1	0.845124	0.974302	0.905127	COG4570	Holliday junction resolvase RusA (prophage-encoded endonuclease)	L	GCF.000283555_00249
GC_00000128	SFB_turkey	6	6	1	1	0.845124	0.974302	0.905127	COG4570	Holliday junction resolvase RusA (prophage-encoded endonuclease)	L	GCF.001655775_01279
GC_00000129	SFB_human	6	6	1	1	0.811512	0.953834	0.876936				sfb.merged_00570
GC_00000129	SFB_mouse_Japan	6	6	1	1	0.811512	0.953834	0.876936				GCF.000270205_01149
GC_00000129	SFB_mouse_NL	6	6	1	1	0.811512	0.953834	0.876936				GCF.000709435_01151
GC_00000129	SFB_mouse_Yit	6	6	1	1	0.811512	0.953834	0.876936				GCF.000284435_01116
GC_00000129	SFB_rat_Yit	6	6	1	1	0.811512	0.953834	0.876936				GCF.000283555_01008
GC_00000129	SFB_turkey	6	6	1	1	0.811512	0.953834	0.876936				GCF.001655775_00188
GC_00000130	SFB_human	6	6	1	1	0.921145	0.996667	0.957419	COG1023	6-phosphogluconate dehydrogenase (decarboxylating)	G	sfb.merged_00886	6-phosphogluconate dehydrogenase, NAD(+)-dependent, decarboxylating
GC_00000130	SFB_mouse_Japan	6	6	1	1	0.921145	0.996667	0.957419	COG1023	6-phosphogluconate dehydrogenase (decarboxylating)	G	GCF.000270205_00441	6-phosphogluconate dehydrogenase, NAD(+)-dependent, decarboxylating
GC_00000130	SFB_mouse_NL	6	6	1	1	0.921145	0.996667	0.957419	COG1023	6-phosphogluconate dehydrogenase (decarboxylating)	G	GCF.000709435_00428	6-phosphogluconate dehydrogenase, NAD(+)-dependent, decarboxylating
GC_00000130	SFB_mouse_Yit	6	6	1	1	0.921145	0.996667	0.957419	COG1023	6-phosphogluconate dehydrogenase (decarboxylating)	G	GCF.000284435_00432	6-phosphogluconate dehydrogenase, NAD(+)-dependent, decarboxylating
GC_00000130	SFB_rat_Yit	6	6	1	1	0.921145	0.996667	0.957419	COG1023	6-phosphogluconate dehydrogenase (decarboxylating)	G	GCF.000283555_00358	6-phosphogluconate dehydrogenase, NAD(+)-dependent, decarboxylating
GC_00000130	SFB_turkey	6	6	1	1	0.921145	0.996667	0.957419	COG1023	6-phosphogluconate dehydrogenase (decarboxylating)	G	GCF.001655775_00881	6-phosphogluconate dehydrogenase, NAD(+)-dependent, decarboxylating
GC_00000131	SFB_human	6	6	1	1	0.947738	0.977023	0.962157	COG0740	ATP-dependent protease ClpP, protease subunit	O	sfb.merged_00589	ATP-dependent Clp protease proteolytic subunit (clpP)
GC_00000131	SFB_mouse_Japan	6	6	1	1	0.947738	0.977023	0.962157	COG0740	ATP-dependent protease ClpP, protease subunit	O	GCF.000270205_00794
GC_00000131	SFB_mouse_NL	6	6	1	1	0.947738	0.977023	0.962157	COG0740	ATP-dependent protease ClpP, protease subunit	O	GCF.000709435_00782
GC_00000131	SFB_mouse_Yit	6	6	1	1	0.947738	0.977023	0.962157	COG0740	ATP-dependent protease ClpP, protease subunit	O	GCF.000284435_00784
GC_00000131	SFB_rat_Yit	6	6	1	1	0.947738	0.977023	0.962157	COG0740	ATP-dependent protease ClpP, protease subunit	O	GCF.000283555_00687
GC_00000131	SFB_turkey	6	6	1	1	0.947738	0.977023	0.962157	COG0740	ATP-dependent protease ClpP, protease subunit	O	GCF.001655775_01514	ATP-dependent Clp protease proteolytic subunit (clpP_2)
GC_00000132	SFB_human	6	6	1	1	0.799537	1	0.888603	COG1017	Hemoglobin-like flavoprotein	C	sfb.merged_00243	Bacterial hemoglobin (vhb)
GC_00000132	SFB_mouse_Japan	6	6	1	1	0.799537	1	0.888603	COG1017	Hemoglobin-like flavoprotein	C	GCF.000270205_01076	Bacterial hemoglobin (vhb)
GC_00000132	SFB_mouse_NL	6	6	1	1	0.799537	1	0.888603	COG1017	Hemoglobin-like flavoprotein	C	GCF.000709435_01080	Bacterial hemoglobin (vhb)
GC_00000132	SFB_mouse_Yit	6	6	1	1	0.799537	1	0.888603	COG1017	Hemoglobin-like flavoprotein	C	GCF.000284435_01044	Bacterial hemoglobin (vhb)
GC_00000132	SFB_rat_Yit	6	6	1	1	0.799537	1	0.888603	COG1017	Hemoglobin-like flavoprotein	C	GCF.000283555_00940	Bacterial hemoglobin (vhb)
GC_00000132	SFB_turkey	6	6	1	1	0.799537	1	0.888603	COG1017	Hemoglobin-like flavoprotein	C	GCF.001655775_00378	Bacterial hemoglobin (vhb)
GC_00000133	SFB_human	6	6	1	1	0.889646	1	0.941601	COG0268	Ribosomal protein S20	J	sfb.merged_00196	30S ribosomal protein S20 (rpsT)
GC_00000133	SFB_mouse_Japan	6	6	1	1	0.889646	1	0.941601	COG0268	Ribosomal protein S20	J	GCF.000270205_01009	30S ribosomal protein S20 (rpsT)
GC_00000133	SFB_mouse_NL	6	6	1	1	0.889646	1	0.941601	COG0268	Ribosomal protein S20	J	GCF.000709435_01015	30S ribosomal protein S20 (rpsT)
GC_00000133	SFB_mouse_Yit	6	6	1	1	0.889646	1	0.941601	COG0268	Ribosomal protein S20	J	GCF.000284435_00977	30S ribosomal protein S20 (rpsT)
GC_00000133	SFB_rat_Yit	6	6	1	1	0.889646	1	0.941601	COG0268	Ribosomal protein S20	J	GCF.000283555_00874	30S ribosomal protein S20 (rpsT)
GC_00000133	SFB_turkey	6	6	1	1	0.889646	1	0.941601	COG0268	Ribosomal protein S20	J	GCF.001655775_01429	30S ribosomal protein S20 (rpsT)
GC_00000134	SFB_human	6	6	1	1	0.819454	0.963114	0.885495	COG0864	Metal-responsive transcriptional regulator, contains CopG/Arc/MetJ DNA-binding domain	K	sfb.merged_00534
GC_00000134	SFB_mouse_Japan	6	6	1	1	0.819454	0.963114	0.885495	COG0864	Metal-responsive transcriptional regulator, contains CopG/Arc/MetJ DNA-binding domain	K	GCF.000270205_00081
GC_00000134	SFB_mouse_NL	6	6	1	1	0.819454	0.963114	0.885495	COG0864	Metal-responsive transcriptional regulator, contains CopG/Arc/MetJ DNA-binding domain	K	GCF.000709435_00080
GC_00000134	SFB_mouse_Yit	6	6	1	1	0.819454	0.963114	0.885495	COG0864	Metal-responsive transcriptional regulator, contains CopG/Arc/MetJ DNA-binding domain	K	GCF.000284435_00078
GC_00000134	SFB_rat_Yit	6	6	1	1	0.819454	0.963114	0.885495	COG0864	Metal-responsive transcriptional regulator, contains CopG/Arc/MetJ DNA-binding domain	K	GCF.000283555_00080
GC_00000134	SFB_turkey	6	6	1	1	0.819454	0.963114	0.885495	COG0864	Metal-responsive transcriptional regulator, contains CopG/Arc/MetJ DNA-binding domain	K	GCF.001655775_00277
GC_00000135	SFB_human	6	6	1	1	0.849054	0.99539	0.916417	COG1660	RNase adaptor protein for sRNA GlmZ degradation, contains a P-loop ATPase domain	T	sfb.merged_00514	Nucleotide-binding protein YvcJ (yvcJ)
GC_00000135	SFB_mouse_Japan	6	6	1	1	0.849054	0.99539	0.916417	COG1660	RNase adaptor protein for sRNA GlmZ degradation, contains a P-loop ATPase domain	T	GCF.000270205_00096	Nucleotide-binding protein YvcJ (yvcJ)
GC_00000135	SFB_mouse_NL	6	6	1	1	0.849054	0.99539	0.916417	COG1660	RNase adaptor protein for sRNA GlmZ degradation, contains a P-loop ATPase domain	T	GCF.000709435_00095	Nucleotide-binding protein YvcJ (yvcJ)
GC_00000135	SFB_mouse_Yit	6	6	1	1	0.849054	0.99539	0.916417	COG1660	RNase adaptor protein for sRNA GlmZ degradation, contains a P-loop ATPase domain	T	GCF.000284435_00093	Nucleotide-binding protein YvcJ (yvcJ)
GC_00000135	SFB_rat_Yit	6	6	1	1	0.849054	0.99539	0.916417	COG1660	RNase adaptor protein for sRNA GlmZ degradation, contains a P-loop ATPase domain	T	GCF.000283555_00094	Nucleotide-binding protein YvcJ (yvcJ)
GC_00000135	SFB_turkey	6	6	1	1	0.849054	0.99539	0.916417	COG1660	RNase adaptor protein for sRNA GlmZ degradation, contains a P-loop ATPase domain	T	GCF.001655775_00257	Nucleotide-binding protein YvcJ (yvcJ)
GC_00000136	SFB_human	6	6	1	1	0.743419	0.991067	0.849564	COG0561	Hydroxymethylpyrimidine pyrophosphatase and other HAD family phosphatases	H|R	sfb.merged_00720	HMP-PP phosphatase (cof)
GC_00000136	SFB_mouse_Japan	6	6	1	1	0.743419	0.991067	0.849564	COG0561	Hydroxymethylpyrimidine pyrophosphatase and other HAD family phosphatases	R|H	GCF.000270205_00380	Putative phosphatase
GC_00000136	SFB_mouse_NL	6	6	1	1	0.743419	0.991067	0.849564	COG0561	Hydroxymethylpyrimidine pyrophosphatase and other HAD family phosphatases	H|R	GCF.000709435_00366	Putative phosphatase
GC_00000136	SFB_mouse_Yit	6	6	1	1	0.743419	0.991067	0.849564	COG0561	Hydroxymethylpyrimidine pyrophosphatase and other HAD family phosphatases	R|H	GCF.000284435_00371	Putative phosphatase
GC_00000136	SFB_rat_Yit	6	6	1	1	0.743419	0.991067	0.849564	COG0561	Hydroxymethylpyrimidine pyrophosphatase and other HAD family phosphatases	R|H	GCF.000283555_00312	Sugar phosphatase YidA (yidA_1)
GC_00000136	SFB_turkey	6	6	1	1	0.743419	0.991067	0.849564	COG0561	Hydroxymethylpyrimidine pyrophosphatase and other HAD family phosphatases	R|H	GCF.001655775_01352	Putative phosphatase
GC_00000137	SFB_human	6	6	1	1	0.889947	0.980224	0.932906	COG0359	Ribosomal protein L9	J	sfb.merged_00057	50S ribosomal protein L9 (rplI)
GC_00000137	SFB_mouse_Japan	6	6	1	1	0.889947	0.980224	0.932906	COG0359	Ribosomal protein L9	J	GCF.000270205_01567	50S ribosomal protein L9 (rplI)
GC_00000137	SFB_mouse_NL	6	6	1	1	0.889947	0.980224	0.932906	COG0359	Ribosomal protein L9	J	GCF.000709435_01616	50S ribosomal protein L9 (rplI)
GC_00000137	SFB_mouse_Yit	6	6	1	1	0.889947	0.980224	0.932906	COG0359	Ribosomal protein L9	J	GCF.000284435_01517	50S ribosomal protein L9 (rplI)
GC_00000137	SFB_rat_Yit	6	6	1	1	0.889947	0.980224	0.932906	COG0359	Ribosomal protein L9	J	GCF.000283555_01422	50S ribosomal protein L9 (rplI)
GC_00000137	SFB_turkey	6	6	1	1	0.889947	0.980224	0.932906	COG0359	Ribosomal protein L9	J	GCF.001655775_00100	50S ribosomal protein L9 (rplI)
GC_00000138	SFB_human	6	6	1	1	0.738037	0.986061	0.844209				sfb.merged_00344
GC_00000138	SFB_mouse_Japan	6	6	1	1	0.738037	0.986061	0.844209				GCF.000270205_00532
GC_00000138	SFB_mouse_NL	6	6	1	1	0.738037	0.986061	0.844209				GCF.000709435_00519
GC_00000138	SFB_mouse_Yit	6	6	1	1	0.738037	0.986061	0.844209				GCF.000284435_00524
GC_00000138	SFB_rat_Yit	6	6	1	1	0.738037	0.986061	0.844209				GCF.000283555_00450
GC_00000138	SFB_turkey	6	6	1	1	0.738037	0.986061	0.844209				GCF.001655775_00980
GC_00000139	SFB_human	6	6	1	1	0.889458	0.97962	0.932364	COG3793	Tellurite resistance protein	P	sfb.merged_00693
GC_00000139	SFB_mouse_Japan	6	6	1	1	0.889458	0.97962	0.932364	COG3793	Tellurite resistance protein	P	GCF.000270205_00251
GC_00000139	SFB_mouse_NL	6	6	1	1	0.889458	0.97962	0.932364	COG3793	Tellurite resistance protein	P	GCF.000709435_00241
GC_00000139	SFB_mouse_Yit	6	6	1	1	0.889458	0.97962	0.932364	COG3793	Tellurite resistance protein	P	GCF.000284435_00246
GC_00000139	SFB_rat_Yit	6	6	1	1	0.889458	0.97962	0.932364	COG3793	Tellurite resistance protein	P	GCF.000283555_00189
GC_00000139	SFB_turkey	6	6	1	1	0.889458	0.97962	0.932364	COG3793	Tellurite resistance protein	P	GCF.001655775_01177
GC_00000140	SFB_human	6	6	1	1	0.805492	0.945231	0.869785	COG0164	Ribonuclease HII	L	sfb.merged_01235	Ribonuclease HII (rnhB)
GC_00000140	SFB_mouse_Japan	6	6	1	1	0.805492	0.945231	0.869785	COG0164	Ribonuclease HII	L	GCF.000270205_00722
GC_00000140	SFB_mouse_NL	6	6	1	1	0.805492	0.945231	0.869785	COG0164	Ribonuclease HII	L	GCF.000709435_00708
GC_00000140	SFB_mouse_Yit	6	6	1	1	0.805492	0.945231	0.869785	COG0164	Ribonuclease HII	L	GCF.000284435_00713
GC_00000140	SFB_rat_Yit	6	6	1	1	0.805492	0.945231	0.869785	COG0164	Ribonuclease HII	L	GCF.000283555_00634	Ribonuclease HII (rnhB)
GC_00000140	SFB_turkey	6	6	1	1	0.805492	0.945231	0.869785	COG0164	Ribonuclease HII	L	GCF.001655775_01589	Ribonuclease HII (rnhB)
GC_00000141	SFB_human	6	6	1	1	0.802939	0.997071	0.889536	COG0770	UDP-N-acetylmuramyl pentapeptide synthase	M	sfb.merged_00847	UDP-N-acetylmuramoyl-tripeptide--D-alanyl-D- alanine ligase (murF_2)
GC_00000141	SFB_mouse_Japan	6	6	1	1	0.802939	0.997071	0.889536	COG0770	UDP-N-acetylmuramyl pentapeptide synthase	M	GCF.000270205_00962	UDP-N-acetylmuramoyl-tripeptide--D-alanyl-D- alanine ligase (murF)
GC_00000141	SFB_mouse_NL	6	6	1	1	0.802939	0.997071	0.889536	COG0770	UDP-N-acetylmuramyl pentapeptide synthase	M	GCF.000709435_00968	UDP-N-acetylmuramoyl-tripeptide--D-alanyl-D- alanine ligase (murF)
GC_00000141	SFB_mouse_Yit	6	6	1	1	0.802939	0.997071	0.889536	COG0770	UDP-N-acetylmuramyl pentapeptide synthase	M	GCF.000284435_00930	UDP-N-acetylmuramoyl-tripeptide--D-alanyl-D- alanine ligase (murF)
GC_00000141	SFB_rat_Yit	6	6	1	1	0.802939	0.997071	0.889536	COG0770	UDP-N-acetylmuramyl pentapeptide synthase	M	GCF.000283555_00828	UDP-N-acetylmuramoyl-tripeptide--D-alanyl-D- alanine ligase (murF)
GC_00000141	SFB_turkey	6	6	1	1	0.802939	0.997071	0.889536	COG0770	UDP-N-acetylmuramyl pentapeptide synthase	M	GCF.001655775_00759	UDP-N-acetylmuramoyl-tripeptide--D-alanyl-D- alanine ligase (murF)
GC_00000142	SFB_human	6	6	1	1	0.871995	0.946711	0.907818	COG0044	Dihydroorotase or related cyclic amidohydrolase	F	sfb.merged_01166	Isoaspartyl dipeptidase (iadA)
GC_00000142	SFB_mouse_Japan	6	6	1	1	0.871995	0.946711	0.907818	COG0044	Dihydroorotase or related cyclic amidohydrolase	F	GCF.000270205_01435	Isoaspartyl dipeptidase (iadA)
GC_00000142	SFB_mouse_NL	6	6	1	1	0.871995	0.946711	0.907818	COG0044	Dihydroorotase or related cyclic amidohydrolase	F	GCF.000709435_01424	Isoaspartyl dipeptidase (iadA)
GC_00000142	SFB_mouse_Yit	6	6	1	1	0.871995	0.946711	0.907818	COG0044	Dihydroorotase or related cyclic amidohydrolase	F	GCF.000284435_01384	Isoaspartyl dipeptidase (iadA)
GC_00000142	SFB_rat_Yit	6	6	1	1	0.871995	0.946711	0.907818	COG0044	Dihydroorotase or related cyclic amidohydrolase	F	GCF.000283555_01283	Isoaspartyl dipeptidase (iadA)
GC_00000142	SFB_turkey	6	6	1	1	0.871995	0.946711	0.907818	COG0044	Dihydroorotase or related cyclic amidohydrolase	F	GCF.001655775_00709	Isoaspartyl dipeptidase (iadA)
GC_00000143	SFB_human	6	6	1	1	0.799213	0.917225	0.854162				sfb.merged_00327
GC_00000143	SFB_mouse_Japan	6	6	1	1	0.799213	0.917225	0.854162				GCF.000270205_00940
GC_00000143	SFB_mouse_NL	6	6	1	1	0.799213	0.917225	0.854162				GCF.000709435_00944
GC_00000143	SFB_mouse_Yit	6	6	1	1	0.799213	0.917225	0.854162				GCF.000284435_00908
GC_00000143	SFB_rat_Yit	6	6	1	1	0.799213	0.917225	0.854162				GCF.000283555_00804
GC_00000143	SFB_turkey	6	6	1	1	0.799213	0.917225	0.854162				GCF.001655775_00462
GC_00000144	SFB_human	6	6	1	1	0.904854	1	0.950051	COG0051	Ribosomal protein S10	J	sfb.merged_00500	30S ribosomal protein S10 (rpsJ)
GC_00000144	SFB_mouse_Japan	6	6	1	1	0.904854	1	0.950051	COG0051	Ribosomal protein S10	J	GCF.000270205_01475	30S ribosomal protein S10 (rpsJ)
GC_00000144	SFB_mouse_NL	6	6	1	1	0.904854	1	0.950051	COG0051	Ribosomal protein S10	J	GCF.000709435_01464	30S ribosomal protein S10 (rpsJ)
GC_00000144	SFB_mouse_Yit	6	6	1	1	0.904854	1	0.950051	COG0051	Ribosomal protein S10	J	GCF.000284435_01424	30S ribosomal protein S10 (rpsJ)
GC_00000144	SFB_rat_Yit	6	6	1	1	0.904854	1	0.950051	COG0051	Ribosomal protein S10	J	GCF.000283555_01323	30S ribosomal protein S10 (rpsJ)
GC_00000144	SFB_turkey	6	6	1	1	0.904854	1	0.950051	COG0051	Ribosomal protein S10	J	GCF.001655775_00749	30S ribosomal protein S10 (rpsJ)
GC_00000145	SFB_human	6	6	1	1	0.803687	0.991353	0.88771	COG2035	Uncharacterized membrane protein	S	sfb.merged_01085
GC_00000145	SFB_mouse_Japan	6	6	1	1	0.803687	0.991353	0.88771	COG2035	Uncharacterized membrane protein	S	GCF.000270205_00393
GC_00000145	SFB_mouse_NL	6	6	1	1	0.803687	0.991353	0.88771	COG2035	Uncharacterized membrane protein	S	GCF.000709435_00379
GC_00000145	SFB_mouse_Yit	6	6	1	1	0.803687	0.991353	0.88771	COG2035	Uncharacterized membrane protein	S	GCF.000284435_00384
GC_00000145	SFB_rat_Yit	6	6	1	1	0.803687	0.991353	0.88771	COG2035	Uncharacterized membrane protein	S	GCF.000283555_00325
GC_00000145	SFB_turkey	6	6	1	1	0.803687	0.991353	0.88771	COG2035	Uncharacterized membrane protein	S	GCF.001655775_00843
GC_00000146	SFB_human	6	6	1	1	0.884083	0.971808	0.925872	COG0858	Ribosome-binding factor A	J	sfb.merged_00018	Ribosome-binding factor A (rbfA)
GC_00000146	SFB_mouse_Japan	6	6	1	1	0.884083	0.971808	0.925872	COG0858	Ribosome-binding factor A	J	GCF.000270205_00786	Ribosome-binding factor A (rbfA)
GC_00000146	SFB_mouse_NL	6	6	1	1	0.884083	0.971808	0.925872	COG0858	Ribosome-binding factor A	J	GCF.000709435_00774	Ribosome-binding factor A (rbfA)
GC_00000146	SFB_mouse_Yit	6	6	1	1	0.884083	0.971808	0.925872	COG0858	Ribosome-binding factor A	J	GCF.000284435_00776	Ribosome-binding factor A (rbfA)
GC_00000146	SFB_rat_Yit	6	6	1	1	0.884083	0.971808	0.925872	COG0858	Ribosome-binding factor A	J	GCF.000283555_00679	Ribosome-binding factor A (rbfA)
GC_00000146	SFB_turkey	6	6	1	1	0.884083	0.971808	0.925872	COG0858	Ribosome-binding factor A	J	GCF.001655775_01506	Ribosome-binding factor A (rbfA)
GC_00000147	SFB_human	6	6	1	1	0.978086	1	0.988922	COG0361	Translation initiation factor IF-1	J	sfb.merged_00476	Translation initiation factor IF-1 (infA)
GC_00000147	SFB_mouse_Japan	6	6	1	1	0.978086	1	0.988922	COG0361	Translation initiation factor IF-1	J	GCF.000270205_01451	Translation initiation factor IF-1 (infA)
GC_00000147	SFB_mouse_NL	6	6	1	1	0.978086	1	0.988922	COG0361	Translation initiation factor IF-1	J	GCF.000709435_01440	Translation initiation factor IF-1 (infA)
GC_00000147	SFB_mouse_Yit	6	6	1	1	0.978086	1	0.988922	COG0361	Translation initiation factor IF-1	J	GCF.000284435_01400	Translation initiation factor IF-1 (infA)
GC_00000147	SFB_rat_Yit	6	6	1	1	0.978086	1	0.988922	COG0361	Translation initiation factor IF-1	J	GCF.000283555_01299	Translation initiation factor IF-1 (infA)
GC_00000147	SFB_turkey	6	6	1	1	0.978086	1	0.988922	COG0361	Translation initiation factor IF-1	J	GCF.001655775_00725	Translation initiation factor IF-1 (infA)
GC_00000148	SFB_human	6	6	1	1	0.961257	0.998544	0.979546	COG0480	Translation elongation factor EF-G, a GTPase	J	sfb.merged_00444	Elongation factor G (fusA)
GC_00000148	SFB_mouse_Japan	6	6	1	1	0.961257	0.998544	0.979546	COG0480	Translation elongation factor EF-G, a GTPase	J	GCF.000270205_01477	Elongation factor G (fusA)
GC_00000148	SFB_mouse_NL	6	6	1	1	0.961257	0.998544	0.979546	COG0480	Translation elongation factor EF-G, a GTPase	J	GCF.000709435_01466	Elongation factor G (fusA)
GC_00000148	SFB_mouse_Yit	6	6	1	1	0.961257	0.998544	0.979546	COG0480	Translation elongation factor EF-G, a GTPase	J	GCF.000284435_01426	Elongation factor G (fusA)
GC_00000148	SFB_rat_Yit	6	6	1	1	0.961257	0.998544	0.979546	COG0480	Translation elongation factor EF-G, a GTPase	J	GCF.000283555_01325	Elongation factor G (fusA)
GC_00000148	SFB_turkey	6	6	1	1	0.961257	0.998544	0.979546	COG0480	Translation elongation factor EF-G, a GTPase	J	GCF.001655775_00775	Elongation factor G (fusA)
GC_00000149	SFB_human	6	6	1	1	0.783878	0.97969	0.870913	COG0781	Transcription termination factor NusB	K	sfb.merged_00911	Transcription antitermination protein NusB (nusB)
GC_00000149	SFB_mouse_Japan	6	6	1	1	0.783878	0.97969	0.870913	COG0781	Transcription termination factor NusB	K	GCF.000270205_00699	Transcription antitermination protein NusB (nusB)
GC_00000149	SFB_mouse_NL	6	6	1	1	0.783878	0.97969	0.870913	COG0781	Transcription termination factor NusB	K	GCF.000709435_00685	Transcription antitermination protein NusB (nusB)
GC_00000149	SFB_mouse_Yit	6	6	1	1	0.783878	0.97969	0.870913	COG0781	Transcription termination factor NusB	K	GCF.000284435_00690	Transcription antitermination protein NusB (nusB)
GC_00000149	SFB_rat_Yit	6	6	1	1	0.783878	0.97969	0.870913	COG0781	Transcription termination factor NusB	K	GCF.000283555_00611	Transcription antitermination protein NusB (nusB)
GC_00000149	SFB_turkey	6	6	1	1	0.783878	0.97969	0.870913	COG0781	Transcription termination factor NusB	K	GCF.001655775_01004	Transcription antitermination protein NusB (nusB)
GC_00000150	SFB_human	6	6	1	1	0.869243	1	0.930048	COG0255	Ribosomal protein L29	J	sfb.merged_00491	50S ribosomal protein L29 (rpmC)
GC_00000150	SFB_mouse_Japan	6	6	1	1	0.869243	1	0.930048	COG0255	Ribosomal protein L29	J	GCF.000270205_01466	50S ribosomal protein L29 (rpmC)
GC_00000150	SFB_mouse_NL	6	6	1	1	0.869243	1	0.930048	COG0255	Ribosomal protein L29	J	GCF.000709435_01455	50S ribosomal protein L29 (rpmC)
GC_00000150	SFB_mouse_Yit	6	6	1	1	0.869243	1	0.930048	COG0255	Ribosomal protein L29	J	GCF.000284435_01415	50S ribosomal protein L29 (rpmC)
GC_00000150	SFB_rat_Yit	6	6	1	1	0.869243	1	0.930048	COG0255	Ribosomal protein L29	J	GCF.000283555_01314	50S ribosomal protein L29 (rpmC)
GC_00000150	SFB_turkey	6	6	1	1	0.869243	1	0.930048	COG0255	Ribosomal protein L29	J	GCF.001655775_00740	50S ribosomal protein L29 (rpmC)
GC_00000151	SFB_human	6	6	1	1	0.874005	0.972135	0.920462	COG0421	Spermidine synthase	E	sfb.merged_00696	Polyamine aminopropyltransferase (speE)
GC_00000151	SFB_mouse_Japan	6	6	1	1	0.874005	0.972135	0.920462	COG0421	Spermidine synthase	E	GCF.000270205_00254	Polyamine aminopropyltransferase (speE)
GC_00000151	SFB_mouse_NL	6	6	1	1	0.874005	0.972135	0.920462	COG0421	Spermidine synthase	E	GCF.000709435_00244	Polyamine aminopropyltransferase (speE)
GC_00000151	SFB_mouse_Yit	6	6	1	1	0.874005	0.972135	0.920462	COG0421	Spermidine synthase	E	GCF.000284435_00249	Polyamine aminopropyltransferase (speE)
GC_00000151	SFB_rat_Yit	6	6	1	1	0.874005	0.972135	0.920462	COG0421	Spermidine synthase	E	GCF.000283555_00192	Polyamine aminopropyltransferase (speE)
GC_00000151	SFB_turkey	6	6	1	1	0.874005	0.972135	0.920462	COG0421	Spermidine synthase	E	GCF.001655775_01126	Polyamine aminopropyltransferase (speE)
GC_00000152	SFB_human	6	6	1	1	0.783333	0.987718	0.873732	COG0262	Dihydrofolate reductase	H	sfb.merged_00927
GC_00000152	SFB_mouse_Japan	6	6	1	1	0.783333	0.987718	0.873732	COG0262	Dihydrofolate reductase	H	GCF.000270205_00498
GC_00000152	SFB_mouse_NL	6	6	1	1	0.783333	0.987718	0.873732	COG0262	Dihydrofolate reductase	H	GCF.000709435_00485
GC_00000152	SFB_mouse_Yit	6	6	1	1	0.783333	0.987718	0.873732	COG0262	Dihydrofolate reductase	H	GCF.000284435_00489
GC_00000152	SFB_rat_Yit	6	6	1	1	0.783333	0.987718	0.873732	COG0262	Dihydrofolate reductase	H	GCF.000283555_00415	Dihydrofolate reductase (dfrA)
GC_00000152	SFB_turkey	6	6	1	1	0.783333	0.987718	0.873732	COG0262	Dihydrofolate reductase	H	GCF.001655775_00944	Dihydrofolate reductase (dfrA)
GC_00000153	SFB_human	6	6	1	1	0.878681	0.993854	0.932725	COG1493	Serine kinase of the HPr protein, regulates carbohydrate metabolism	T	sfb.merged_00724	HPr kinase/phosphorylase (hprK)
GC_00000153	SFB_mouse_Japan	6	6	1	1	0.878681	0.993854	0.932725	COG1493	Serine kinase of the HPr protein, regulates carbohydrate metabolism	T	GCF.000270205_00376	HPr kinase/phosphorylase (hprK)
GC_00000153	SFB_mouse_NL	6	6	1	1	0.878681	0.993854	0.932725	COG1493	Serine kinase of the HPr protein, regulates carbohydrate metabolism	T	GCF.000709435_00362	HPr kinase/phosphorylase (hprK)
GC_00000153	SFB_mouse_Yit	6	6	1	1	0.878681	0.993854	0.932725	COG1493	Serine kinase of the HPr protein, regulates carbohydrate metabolism	T	GCF.000284435_00367	HPr kinase/phosphorylase (hprK)
GC_00000153	SFB_rat_Yit	6	6	1	1	0.878681	0.993854	0.932725	COG1493	Serine kinase of the HPr protein, regulates carbohydrate metabolism	T	GCF.000283555_00308	HPr kinase/phosphorylase (hprK)
GC_00000153	SFB_turkey	6	6	1	1	0.878681	0.993854	0.932725	COG1493	Serine kinase of the HPr protein, regulates carbohydrate metabolism	T	GCF.001655775_01346	HPr kinase/phosphorylase (hprK)
GC_00000154	SFB_human	6	6	1	1	0.91016	0.998678	0.952367	COG0541	Signal recognition particle GTPase	U	sfb.merged_01229	Signal recognition particle protein (ffh)
GC_00000154	SFB_mouse_Japan	6	6	1	1	0.91016	0.998678	0.952367	COG0541	Signal recognition particle GTPase	U	GCF.000270205_00716	Signal recognition particle protein (ffh)
GC_00000154	SFB_mouse_NL	6	6	1	1	0.91016	0.998678	0.952367	COG0541	Signal recognition particle GTPase	U	GCF.000709435_00702	Signal recognition particle protein (ffh)
GC_00000154	SFB_mouse_Yit	6	6	1	1	0.91016	0.998678	0.952367	COG0541	Signal recognition particle GTPase	U	GCF.000284435_00707	Signal recognition particle protein (ffh)
GC_00000154	SFB_rat_Yit	6	6	1	1	0.91016	0.998678	0.952367	COG0541	Signal recognition particle GTPase	U	GCF.000283555_00628	Signal recognition particle protein (ffh)
GC_00000154	SFB_turkey	6	6	1	1	0.91016	0.998678	0.952367	COG0541	Signal recognition particle GTPase	U	GCF.001655775_01595	Signal recognition particle protein (ffh)
GC_00000155	SFB_human	6	6	1	1	0.856931	0.95922	0.905195				sfb.merged_00662
GC_00000155	SFB_mouse_Japan	6	6	1	1	0.856931	0.95922	0.905195				GCF.000270205_01386
GC_00000155	SFB_mouse_NL	6	6	1	1	0.856931	0.95922	0.905195				GCF.000709435_01376
GC_00000155	SFB_mouse_Yit	6	6	1	1	0.856931	0.95922	0.905195				GCF.000284435_01336
GC_00000155	SFB_rat_Yit	6	6	1	1	0.856931	0.95922	0.905195				GCF.000283555_01236
GC_00000155	SFB_turkey	6	6	1	1	0.856931	0.95922	0.905195				GCF.001655775_01255
GC_00000156	SFB_human	6	6	1	1	0.827686	0.994757	0.903563	COG0144	16S rRNA C967 or C1407 C5-methylase, RsmB/RsmF family	J	sfb.merged_00908
GC_00000156	SFB_mouse_Japan	6	6	1	1	0.827686	0.994757	0.903563	COG2520	tRNA G37 N-methylase Trm5	J	GCF.000270205_00681
GC_00000156	SFB_mouse_NL	6	6	1	1	0.827686	0.994757	0.903563	COG2520	tRNA G37 N-methylase Trm5	J	GCF.000709435_00667
GC_00000156	SFB_mouse_Yit	6	6	1	1	0.827686	0.994757	0.903563	COG2520	tRNA G37 N-methylase Trm5	J	GCF.000284435_00672
GC_00000156	SFB_rat_Yit	6	6	1	1	0.827686	0.994757	0.903563	COG2520	tRNA G37 N-methylase Trm5	J	GCF.000283555_00593
GC_00000156	SFB_turkey	6	6	1	1	0.827686	0.994757	0.903563	COG2520	tRNA G37 N-methylase Trm5	J	GCF.001655775_01041
GC_00000157	SFB_human	6	6	1	1	0.908796	1	0.952219	COG0102	Ribosomal protein L13	J	sfb.merged_00465	50S ribosomal protein L13 (rplM)
GC_00000157	SFB_mouse_Japan	6	6	1	1	0.908796	1	0.952219	COG0102	Ribosomal protein L13	J	GCF.000270205_01440	50S ribosomal protein L13 (rplM)
GC_00000157	SFB_mouse_NL	6	6	1	1	0.908796	1	0.952219	COG0102	Ribosomal protein L13	J	GCF.000709435_01429	50S ribosomal protein L13 (rplM)
GC_00000157	SFB_mouse_Yit	6	6	1	1	0.908796	1	0.952219	COG0102	Ribosomal protein L13	J	GCF.000284435_01389	50S ribosomal protein L13 (rplM)
GC_00000157	SFB_rat_Yit	6	6	1	1	0.908796	1	0.952219	COG0102	Ribosomal protein L13	J	GCF.000283555_01288	50S ribosomal protein L13 (rplM)
GC_00000157	SFB_turkey	6	6	1	1	0.908796	1	0.952219	COG0102	Ribosomal protein L13	J	GCF.001655775_00714	50S ribosomal protein L13 (rplM)
GC_00000158	SFB_human	6	6	1	1	0.9365	0.963238	0.949681	COG2357	ppGpp synthetase catalytic domain (RelA/SpoT-type nucleotidyltranferase)	F|T	sfb.merged_00088
GC_00000158	SFB_mouse_Japan	6	6	1	1	0.9365	0.963238	0.949681	COG2357	ppGpp synthetase catalytic domain (RelA/SpoT-type nucleotidyltranferase)	F|T	GCF.000270205_01414
GC_00000158	SFB_mouse_NL	6	6	1	1	0.9365	0.963238	0.949681	COG2357	ppGpp synthetase catalytic domain (RelA/SpoT-type nucleotidyltranferase)	T|F	GCF.000709435_01403
GC_00000158	SFB_mouse_Yit	6	6	1	1	0.9365	0.963238	0.949681	COG2357	ppGpp synthetase catalytic domain (RelA/SpoT-type nucleotidyltranferase)	F|T	GCF.000284435_01363
GC_00000158	SFB_rat_Yit	6	6	1	1	0.9365	0.963238	0.949681	COG2357	ppGpp synthetase catalytic domain (RelA/SpoT-type nucleotidyltranferase)	F|T	GCF.000283555_01262
GC_00000158	SFB_turkey	6	6	1	1	0.9365	0.963238	0.949681	COG2357	ppGpp synthetase catalytic domain (RelA/SpoT-type nucleotidyltranferase)	T|F	GCF.001655775_00687
GC_00000159	SFB_human	6	6	1	1	0.779575	0.988182	0.87157				sfb.merged_00680
GC_00000159	SFB_mouse_Japan	6	6	1	1	0.779575	0.988182	0.87157				GCF.000270205_00258
GC_00000159	SFB_mouse_NL	6	6	1	1	0.779575	0.988182	0.87157				GCF.000709435_00248
GC_00000159	SFB_mouse_Yit	6	6	1	1	0.779575	0.988182	0.87157				GCF.000284435_00253
GC_00000159	SFB_rat_Yit	6	6	1	1	0.779575	0.988182	0.87157				GCF.000283555_00196
GC_00000159	SFB_turkey	6	6	1	1	0.779575	0.988182	0.87157				GCF.001655775_01121
GC_00000160	SFB_human	6	6	1	1	0.947121	1	0.972842	COG1586	S-adenosylmethionine decarboxylase or arginine decarboxylase	E	sfb.merged_00697	S-adenosylmethionine decarboxylase proenzyme (speH)
GC_00000160	SFB_mouse_Japan	6	6	1	1	0.947121	1	0.972842	COG1586	S-adenosylmethionine decarboxylase or arginine decarboxylase	E	GCF.000270205_00255	S-adenosylmethionine decarboxylase proenzyme (speH)
GC_00000160	SFB_mouse_NL	6	6	1	1	0.947121	1	0.972842	COG1586	S-adenosylmethionine decarboxylase or arginine decarboxylase	E	GCF.000709435_00245	S-adenosylmethionine decarboxylase proenzyme (speH)
GC_00000160	SFB_mouse_Yit	6	6	1	1	0.947121	1	0.972842	COG1586	S-adenosylmethionine decarboxylase or arginine decarboxylase	E	GCF.000284435_00250	S-adenosylmethionine decarboxylase proenzyme (speH)
GC_00000160	SFB_rat_Yit	6	6	1	1	0.947121	1	0.972842	COG1586	S-adenosylmethionine decarboxylase or arginine decarboxylase	E	GCF.000283555_00193	S-adenosylmethionine decarboxylase proenzyme (speH)
GC_00000160	SFB_turkey	6	6	1	1	0.947121	1	0.972842	COG1586	S-adenosylmethionine decarboxylase or arginine decarboxylase	E	GCF.001655775_01125	S-adenosylmethionine decarboxylase proenzyme (speH)
GC_00000161	SFB_human	6	6	1	1	0.881825	0.994245	0.934667	COG0777	Acetyl-CoA carboxylase beta subunit	I	sfb.merged_00248	Acetyl-coenzyme A carboxylase carboxyl transferase subunit beta (accD)
GC_00000161	SFB_mouse_Japan	6	6	1	1	0.881825	0.994245	0.934667	COG0777	Acetyl-CoA carboxylase beta subunit	I	GCF.000270205_00905	Acetyl-coenzyme A carboxylase carboxyl transferase subunit beta (accD)
GC_00000161	SFB_mouse_NL	6	6	1	1	0.881825	0.994245	0.934667	COG0777	Acetyl-CoA carboxylase beta subunit	I	GCF.000709435_00911	Acetyl-coenzyme A carboxylase carboxyl transferase subunit beta (accD)
GC_00000161	SFB_mouse_Yit	6	6	1	1	0.881825	0.994245	0.934667	COG0777	Acetyl-CoA carboxylase beta subunit	I	GCF.000284435_00875	Acetyl-coenzyme A carboxylase carboxyl transferase subunit beta (accD)
GC_00000161	SFB_rat_Yit	6	6	1	1	0.881825	0.994245	0.934667	COG0777	Acetyl-CoA carboxylase beta subunit	I	GCF.000283555_00772	Acetyl-coenzyme A carboxylase carboxyl transferase subunit beta (accD)
GC_00000161	SFB_turkey	6	6	1	1	0.881825	0.994245	0.934667	COG0777	Acetyl-CoA carboxylase beta subunit	I	GCF.001655775_00429	Acetyl-coenzyme A carboxylase carboxyl transferase subunit beta (accD)
GC_00000162	SFB_human	6	6	1	1	0.894124	1	0.944103	COG0522	Ribosomal protein S4 or related protein	J	sfb.merged_00472	30S ribosomal protein S4 (rpsD)
GC_00000162	SFB_mouse_Japan	6	6	1	1	0.894124	1	0.944103	COG0522	Ribosomal protein S4 or related protein	J	GCF.000270205_01447	30S ribosomal protein S4 (rpsD)
GC_00000162	SFB_mouse_NL	6	6	1	1	0.894124	1	0.944103	COG0522	Ribosomal protein S4 or related protein	J	GCF.000709435_01436	30S ribosomal protein S4 (rpsD)
GC_00000162	SFB_mouse_Yit	6	6	1	1	0.894124	1	0.944103	COG0522	Ribosomal protein S4 or related protein	J	GCF.000284435_01396	30S ribosomal protein S4 (rpsD)
GC_00000162	SFB_rat_Yit	6	6	1	1	0.894124	1	0.944103	COG0522	Ribosomal protein S4 or related protein	J	GCF.000283555_01295	30S ribosomal protein S4 (rpsD)
GC_00000162	SFB_turkey	6	6	1	1	0.894124	1	0.944103	COG0522	Ribosomal protein S4 or related protein	J	GCF.001655775_00721	30S ribosomal protein S4 (rpsD)
GC_00000163	SFB_human	6	6	1	1	0.742263	1	0.852068	COG0563	Adenylate kinase or related kinase	F	sfb.merged_00478	Adenylate kinase (adk)
GC_00000163	SFB_mouse_Japan	6	6	1	1	0.742263	1	0.852068	COG0563	Adenylate kinase or related kinase	F	GCF.000270205_01453	Adenylate kinase (adk)
GC_00000163	SFB_mouse_NL	6	6	1	1	0.742263	1	0.852068	COG0563	Adenylate kinase or related kinase	F	GCF.000709435_01442	Adenylate kinase (adk)
GC_00000163	SFB_mouse_Yit	6	6	1	1	0.742263	1	0.852068	COG0563	Adenylate kinase or related kinase	F	GCF.000284435_01402	Adenylate kinase (adk)
GC_00000163	SFB_rat_Yit	6	6	1	1	0.742263	1	0.852068	COG0563	Adenylate kinase or related kinase	F	GCF.000283555_01301	Adenylate kinase (adk)
GC_00000163	SFB_turkey	6	6	1	1	0.742263	1	0.852068	COG0563	Adenylate kinase or related kinase	F	GCF.001655775_00727	Adenylate kinase (adk)
GC_00000164	SFB_human	6	6	1	1	0.798804	0.894067	0.843755				sfb.merged_00627
GC_00000164	SFB_mouse_Japan	6	6	1	1	0.798804	0.894067	0.843755	COG1520	Outer membrane protein assembly factor BamB, contains PQQ-like beta-propeller repeat	M	GCF.000270205_00602
GC_00000164	SFB_mouse_NL	6	6	1	1	0.798804	0.894067	0.843755	COG1520	Outer membrane protein assembly factor BamB, contains PQQ-like beta-propeller repeat	M	GCF.000709435_00587
GC_00000164	SFB_mouse_Yit	6	6	1	1	0.798804	0.894067	0.843755	COG1520	Outer membrane protein assembly factor BamB, contains PQQ-like beta-propeller repeat	M	GCF.000284435_00594
GC_00000164	SFB_rat_Yit	6	6	1	1	0.798804	0.894067	0.843755	COG1520	Outer membrane protein assembly factor BamB, contains PQQ-like beta-propeller repeat	M	GCF.000283555_00517
GC_00000164	SFB_turkey	6	6	1	1	0.798804	0.894067	0.843755	COG0823|COG1520	Periplasmic component of the Tol biopolymer transport system|Outer membrane protein assembly factor BamB, contains PQQ-like beta-propeller repeat	U|M	GCF.001655775_00123
GC_00000165	SFB_human	6	6	1	1	0.797062	0.961146	0.871447	COG3432	Predicted transcriptional regulator	K	sfb.merged_00655
GC_00000165	SFB_mouse_Japan	6	6	1	1	0.797062	0.961146	0.871447	COG3432	Predicted transcriptional regulator	K	GCF.000270205_01124
GC_00000165	SFB_mouse_NL	6	6	1	1	0.797062	0.961146	0.871447	COG3432	Predicted transcriptional regulator	K	GCF.000709435_01127
GC_00000165	SFB_mouse_Yit	6	6	1	1	0.797062	0.961146	0.871447	COG3432	Predicted transcriptional regulator	K	GCF.000284435_01091
GC_00000165	SFB_rat_Yit	6	6	1	1	0.797062	0.961146	0.871447	COG3432	Predicted transcriptional regulator	K	GCF.000283555_00983
GC_00000165	SFB_turkey	6	6	1	1	0.797062	0.961146	0.871447	COG3432	Predicted transcriptional regulator	K	GCF.001655775_00417
GC_00000166	SFB_human	6	6	1	1	0.91087	0.997722	0.95232	COG0444	ABC-type dipeptide/oligopeptide/nickel transport system, ATPase component	E|P	sfb.merged_00615
GC_00000166	SFB_mouse_Japan	6	6	1	1	0.91087	0.997722	0.95232	COG0444	ABC-type dipeptide/oligopeptide/nickel transport system, ATPase component	P|E	GCF.000270205_01280
GC_00000166	SFB_mouse_NL	6	6	1	1	0.91087	0.997722	0.95232	COG0444	ABC-type dipeptide/oligopeptide/nickel transport system, ATPase component	E|P	GCF.000709435_01271
GC_00000166	SFB_mouse_Yit	6	6	1	1	0.91087	0.997722	0.95232	COG0444	ABC-type dipeptide/oligopeptide/nickel transport system, ATPase component	P|E	GCF.000284435_01231
GC_00000166	SFB_rat_Yit	6	6	1	1	0.91087	0.997722	0.95232	COG0444	ABC-type dipeptide/oligopeptide/nickel transport system, ATPase component	P|E	GCF.000283555_01131
GC_00000166	SFB_turkey	6	6	1	1	0.91087	0.997722	0.95232	COG0444	ABC-type dipeptide/oligopeptide/nickel transport system, ATPase component	P|E	GCF.001655775_00571
GC_00000167	SFB_human	6	6	1	1	0.912012	0.998088	0.95311	COG0674|COG1013|COG1014|COG1143	Pyruvate:ferredoxin oxidoreductase or related 2-oxoacid:ferredoxin oxidoreductase, alpha subunit|Pyruvate:ferredoxin oxidoreductase or related 2-oxoacid:ferredoxin oxidoreductase, beta subunit|Pyruvate:ferredoxin oxidoreductase or related 2-oxoacid:ferredoxin oxidoreductase, gamma subunit|Formate hydrogenlyase subunit 6/NADH:ubiquinone oxidoreductase 23 kD subunit (chain I)	C	sfb.merged_00629	Pyruvate synthase (por)
GC_00000167	SFB_mouse_Japan	6	6	1	1	0.912012	0.998088	0.95311	COG0674|COG1013|COG1014|COG1143	Pyruvate:ferredoxin oxidoreductase or related 2-oxoacid:ferredoxin oxidoreductase, alpha subunit|Pyruvate:ferredoxin oxidoreductase or related 2-oxoacid:ferredoxin oxidoreductase, beta subunit|Pyruvate:ferredoxin oxidoreductase or related 2-oxoacid:ferredoxin oxidoreductase, gamma subunit|Formate hydrogenlyase subunit 6/NADH:ubiquinone oxidoreductase 23 kD subunit (chain I)	C	GCF.000270205_00604	Pyruvate synthase (por)
GC_00000167	SFB_mouse_NL	6	6	1	1	0.912012	0.998088	0.95311	COG0674|COG1013|COG1014|COG1143	Pyruvate:ferredoxin oxidoreductase or related 2-oxoacid:ferredoxin oxidoreductase, alpha subunit|Pyruvate:ferredoxin oxidoreductase or related 2-oxoacid:ferredoxin oxidoreductase, beta subunit|Pyruvate:ferredoxin oxidoreductase or related 2-oxoacid:ferredoxin oxidoreductase, gamma subunit|Formate hydrogenlyase subunit 6/NADH:ubiquinone oxidoreductase 23 kD subunit (chain I)	C	GCF.000709435_00589	Pyruvate synthase (por)
GC_00000167	SFB_mouse_Yit	6	6	1	1	0.912012	0.998088	0.95311	COG0674|COG1013|COG1014|COG1143	Pyruvate:ferredoxin oxidoreductase or related 2-oxoacid:ferredoxin oxidoreductase, alpha subunit|Pyruvate:ferredoxin oxidoreductase or related 2-oxoacid:ferredoxin oxidoreductase, beta subunit|Pyruvate:ferredoxin oxidoreductase or related 2-oxoacid:ferredoxin oxidoreductase, gamma subunit|Formate hydrogenlyase subunit 6/NADH:ubiquinone oxidoreductase 23 kD subunit (chain I)	C	GCF.000284435_00596	Pyruvate synthase (por)
GC_00000167	SFB_rat_Yit	6	6	1	1	0.912012	0.998088	0.95311	COG0674|COG1013|COG1014|COG1143	Pyruvate:ferredoxin oxidoreductase or related 2-oxoacid:ferredoxin oxidoreductase, alpha subunit|Pyruvate:ferredoxin oxidoreductase or related 2-oxoacid:ferredoxin oxidoreductase, beta subunit|Pyruvate:ferredoxin oxidoreductase or related 2-oxoacid:ferredoxin oxidoreductase, gamma subunit|Formate hydrogenlyase subunit 6/NADH:ubiquinone oxidoreductase 23 kD subunit (chain I)	C	GCF.000283555_00519	Pyruvate synthase (por)
GC_00000167	SFB_turkey	6	6	1	1	0.912012	0.998088	0.95311	COG0674|COG1013|COG1014|COG1143	Pyruvate:ferredoxin oxidoreductase or related 2-oxoacid:ferredoxin oxidoreductase, alpha subunit|Pyruvate:ferredoxin oxidoreductase or related 2-oxoacid:ferredoxin oxidoreductase, beta subunit|Pyruvate:ferredoxin oxidoreductase or related 2-oxoacid:ferredoxin oxidoreductase, gamma subunit|Formate hydrogenlyase subunit 6/NADH:ubiquinone oxidoreductase 23 kD subunit (chain I)	C	GCF.001655775_00125	Pyruvate synthase (por)
GC_00000168	SFB_human	6	6	1	1	0.751131	0.982382	0.851332				sfb.merged_00184
GC_00000168	SFB_mouse_Japan	6	6	1	1	0.751131	0.982382	0.851332				GCF.000270205_00556
GC_00000168	SFB_mouse_NL	6	6	1	1	0.751131	0.982382	0.851332				GCF.000709435_00542
GC_00000168	SFB_mouse_Yit	6	6	1	1	0.751131	0.982382	0.851332				GCF.000284435_00547
GC_00000168	SFB_rat_Yit	6	6	1	1	0.751131	0.982382	0.851332				GCF.000283555_00473
GC_00000168	SFB_turkey	6	6	1	1	0.751131	0.982382	0.851332				GCF.001655775_01536
GC_00000169	SFB_human	6	6	1	1	0.899493	0.994718	0.944712	COG0305	Replicative DNA helicase	L	sfb.merged_00060	Replicative DNA helicase (dnaC)
GC_00000169	SFB_mouse_Japan	6	6	1	1	0.899493	0.994718	0.944712	COG0305	Replicative DNA helicase	L	GCF.000270205_01570	Replicative DNA helicase (dnaC)
GC_00000169	SFB_mouse_NL	6	6	1	1	0.899493	0.994718	0.944712	COG0305	Replicative DNA helicase	L	GCF.000709435_01619	Replicative DNA helicase (dnaC)
GC_00000169	SFB_mouse_Yit	6	6	1	1	0.899493	0.994718	0.944712	COG0305	Replicative DNA helicase	L	GCF.000284435_01520	Replicative DNA helicase (dnaC)
GC_00000169	SFB_rat_Yit	6	6	1	1	0.899493	0.994718	0.944712	COG0305	Replicative DNA helicase	L	GCF.000283555_01425	Replicative DNA helicase (dnaC)
GC_00000169	SFB_turkey	6	6	1	1	0.899493	0.994718	0.944712	COG0305	Replicative DNA helicase	L	GCF.001655775_00103	Replicative DNA helicase (dnaC)
GC_00000170	SFB_human	6	6	1	1	0.904386	0.987013	0.943895	COG1314	Preprotein translocase subunit SecG	U	sfb.merged_00398	putative protein-export membrane protein SecG (secG)
GC_00000170	SFB_mouse_Japan	6	6	1	1	0.904386	0.987013	0.943895	COG1314	Preprotein translocase subunit SecG	U	GCF.000270205_00223	putative protein-export membrane protein SecG (secG)
GC_00000170	SFB_mouse_NL	6	6	1	1	0.904386	0.987013	0.943895	COG1314	Preprotein translocase subunit SecG	U	GCF.000709435_00213	putative protein-export membrane protein SecG (secG)
GC_00000170	SFB_mouse_Yit	6	6	1	1	0.904386	0.987013	0.943895	COG1314	Preprotein translocase subunit SecG	U	GCF.000284435_00218	putative protein-export membrane protein SecG (secG)
GC_00000170	SFB_rat_Yit	6	6	1	1	0.904386	0.987013	0.943895	COG1314	Preprotein translocase subunit SecG	U	GCF.000283555_00159	putative protein-export membrane protein SecG (secG)
GC_00000170	SFB_turkey	6	6	1	1	0.904386	0.987013	0.943895	COG1314	Preprotein translocase subunit SecG	U	GCF.001655775_01210	putative protein-export membrane protein SecG (secG)
GC_00000171	SFB_human	6	6	1	1	0.844699	0.986002	0.909897	COG1214	tRNA A37 threonylcarbamoyladenosine modification protein TsaB	J	sfb.merged_01248	tRNA threonylcarbamoyladenosine biosynthesis protein TsaB (tsaB)
GC_00000171	SFB_mouse_Japan	6	6	1	1	0.844699	0.986002	0.909897	COG1214	tRNA A37 threonylcarbamoyladenosine modification protein TsaB	J	GCF.000270205_01330	tRNA threonylcarbamoyladenosine biosynthesis protein TsaB (tsaB)
GC_00000171	SFB_mouse_NL	6	6	1	1	0.844699	0.986002	0.909897	COG1214	tRNA A37 threonylcarbamoyladenosine modification protein TsaB	J	GCF.000709435_01321	tRNA threonylcarbamoyladenosine biosynthesis protein TsaB (tsaB)
GC_00000171	SFB_mouse_Yit	6	6	1	1	0.844699	0.986002	0.909897	COG1214	tRNA A37 threonylcarbamoyladenosine modification protein TsaB	J	GCF.000284435_01281	tRNA threonylcarbamoyladenosine biosynthesis protein TsaB (tsaB)
GC_00000171	SFB_rat_Yit	6	6	1	1	0.844699	0.986002	0.909897	COG1214	tRNA A37 threonylcarbamoyladenosine modification protein TsaB	J	GCF.000283555_01181	tRNA threonylcarbamoyladenosine biosynthesis protein TsaB (tsaB)
GC_00000171	SFB_turkey	6	6	1	1	0.844699	0.986002	0.909897	COG1214	tRNA A37 threonylcarbamoyladenosine modification protein TsaB	J	GCF.001655775_00020	tRNA threonylcarbamoyladenosine biosynthesis protein TsaB (tsaB)
GC_00000172	SFB_human	6	6	1	1	0.856158	0.992308	0.919219	COG2165	Type II secretory pathway, pseudopilin PulG	N|U|W	sfb.merged_01260
GC_00000172	SFB_mouse_Japan	6	6	1	1	0.856158	0.992308	0.919219	COG2165	Type II secretory pathway, pseudopilin PulG	W|N|U	GCF.000270205_00489	Type II secretion system protein G (epsG)
GC_00000172	SFB_mouse_NL	6	6	1	1	0.856158	0.992308	0.919219	COG2165	Type II secretory pathway, pseudopilin PulG	W|N|U	GCF.000709435_00476	Type II secretion system protein G (epsG)
GC_00000172	SFB_mouse_Yit	6	6	1	1	0.856158	0.992308	0.919219	COG2165	Type II secretory pathway, pseudopilin PulG	N|W|U	GCF.000284435_00480	Type II secretion system protein G (epsG)
GC_00000172	SFB_rat_Yit	6	6	1	1	0.856158	0.992308	0.919219	COG2165	Type II secretory pathway, pseudopilin PulG	U|N|W	GCF.000283555_00406
GC_00000172	SFB_turkey	6	6	1	1	0.856158	0.992308	0.919219	COG2165	Type II secretory pathway, pseudopilin PulG	W|U|N	GCF.001655775_00935
GC_00000173	SFB_human	6	6	1	1	0.787587	0.972051	0.87015	COG1437	Adenylate cyclase class IV, CYTH domain (includes archaeal enzymes of unknown function)	T|R	sfb.merged_00324
GC_00000173	SFB_mouse_Japan	6	6	1	1	0.787587	0.972051	0.87015	COG1437	Adenylate cyclase class IV, CYTH domain (includes archaeal enzymes of unknown function)	R|T	GCF.000270205_00395
GC_00000173	SFB_mouse_NL	6	6	1	1	0.787587	0.972051	0.87015	COG1437	Adenylate cyclase class IV, CYTH domain (includes archaeal enzymes of unknown function)	R|T	GCF.000709435_00381
GC_00000173	SFB_mouse_Yit	6	6	1	1	0.787587	0.972051	0.87015	COG1437	Adenylate cyclase class IV, CYTH domain (includes archaeal enzymes of unknown function)	R|T	GCF.000284435_00386
GC_00000173	SFB_rat_Yit	6	6	1	1	0.787587	0.972051	0.87015	COG1437	Adenylate cyclase class IV, CYTH domain (includes archaeal enzymes of unknown function)	T|R	GCF.000283555_00328
GC_00000173	SFB_turkey	6	6	1	1	0.787587	0.972051	0.87015	COG1437	Adenylate cyclase class IV, CYTH domain (includes archaeal enzymes of unknown function)	T|R	GCF.001655775_00846
GC_00000174	SFB_human	6	6	1	1	0.908834	0.996624	0.950707	COG0750	Membrane-associated protease RseP, regulator of RpoE activity	O|K	sfb.merged_00919	SpoIVB peptidase (spoIVB)
GC_00000174	SFB_mouse_Japan	6	6	1	1	0.908834	0.996624	0.950707	COG0750	Membrane-associated protease RseP, regulator of RpoE activity	K|O	GCF.000270205_00707	SpoIVB peptidase (spoIVB)
GC_00000174	SFB_mouse_NL	6	6	1	1	0.908834	0.996624	0.950707	COG0750	Membrane-associated protease RseP, regulator of RpoE activity	O|K	GCF.000709435_00693	SpoIVB peptidase (spoIVB)
GC_00000174	SFB_mouse_Yit	6	6	1	1	0.908834	0.996624	0.950707	COG0750	Membrane-associated protease RseP, regulator of RpoE activity	O|K	GCF.000284435_00698	SpoIVB peptidase (spoIVB)
GC_00000174	SFB_rat_Yit	6	6	1	1	0.908834	0.996624	0.950707	COG0750	Membrane-associated protease RseP, regulator of RpoE activity	K|O	GCF.000283555_00619	SpoIVB peptidase (spoIVB)
GC_00000174	SFB_turkey	6	6	1	1	0.908834	0.996624	0.950707	COG0750	Membrane-associated protease RseP, regulator of RpoE activity	K|O	GCF.001655775_01012	SpoIVB peptidase (spoIVB)
GC_00000175	SFB_human	6	6	1	1	0.815854	0.925535	0.86724	COG5002	Signal transduction histidine kinase	T	sfb.merged_00156	Signal transduction histidine-protein kinase ArlS (arlS)
GC_00000175	SFB_mouse_Japan	6	6	1	1	0.815854	0.925535	0.86724	COG5002	Signal transduction histidine kinase	T	GCF.000270205_01202	Signal transduction histidine-protein kinase ArlS (arlS)
GC_00000175	SFB_mouse_NL	6	6	1	1	0.815854	0.925535	0.86724	COG5002	Signal transduction histidine kinase	T	GCF.000709435_01205	Signal transduction histidine-protein kinase ArlS (arlS)
GC_00000175	SFB_mouse_Yit	6	6	1	1	0.815854	0.925535	0.86724	COG5002	Signal transduction histidine kinase	T	GCF.000284435_01168	Signal transduction histidine-protein kinase ArlS (arlS)
GC_00000175	SFB_rat_Yit	6	6	1	1	0.815854	0.925535	0.86724	COG5002	Signal transduction histidine kinase	T	GCF.000283555_01059	Signal transduction histidine-protein kinase ArlS (arlS)
GC_00000175	SFB_turkey	6	6	1	1	0.815854	0.925535	0.86724	COG5002	Signal transduction histidine kinase	T	GCF.001655775_00631	Signal transduction histidine-protein kinase ArlS (arlS)
GC_00000176	SFB_human	6	6	1	1	0.850223	0.997295	0.917905	COG1559	Cell division protein YceG, involved in septum cleavage	D	sfb.merged_00599	Endolytic murein transglycosylase (mltG)
GC_00000176	SFB_mouse_Japan	6	6	1	1	0.850223	0.997295	0.917905	COG1559	Cell division protein YceG, involved in septum cleavage	D	GCF.000270205_00894	Cell division suppressor protein YneA (yneA)
GC_00000176	SFB_mouse_NL	6	6	1	1	0.850223	0.997295	0.917905	COG1559	Cell division protein YceG, involved in septum cleavage	D	GCF.000709435_00900	Cell division suppressor protein YneA (yneA)
GC_00000176	SFB_mouse_Yit	6	6	1	1	0.850223	0.997295	0.917905	COG1559	Cell division protein YceG, involved in septum cleavage	D	GCF.000284435_00864	Cell division suppressor protein YneA (yneA)
GC_00000176	SFB_rat_Yit	6	6	1	1	0.850223	0.997295	0.917905	COG1559	Cell division protein YceG, involved in septum cleavage	D	GCF.000283555_00761	Endolytic murein transglycosylase (mltG)
GC_00000176	SFB_turkey	6	6	1	1	0.850223	0.997295	0.917905	COG1559	Cell division protein YceG, involved in septum cleavage	D	GCF.001655775_01448	Endolytic murein transglycosylase (mltG)
GC_00000177	SFB_human	6	6	1	1	0.824818	0.97318	0.892878	COG0244	Ribosomal protein L10	J	sfb.merged_00438	50S ribosomal protein L10 (rplJ)
GC_00000177	SFB_mouse_Japan	6	6	1	1	0.824818	0.97318	0.892878	COG0244	Ribosomal protein L10	J	GCF.000270205_01483	50S ribosomal protein L10 (rplJ)
GC_00000177	SFB_mouse_NL	6	6	1	1	0.824818	0.97318	0.892878	COG0244	Ribosomal protein L10	J	GCF.000709435_01472	50S ribosomal protein L10 (rplJ)
GC_00000177	SFB_mouse_Yit	6	6	1	1	0.824818	0.97318	0.892878	COG0244	Ribosomal protein L10	J	GCF.000284435_01432	50S ribosomal protein L10 (rplJ)
GC_00000177	SFB_rat_Yit	6	6	1	1	0.824818	0.97318	0.892878	COG0244	Ribosomal protein L10	J	GCF.000283555_01331	50S ribosomal protein L10 (rplJ)
GC_00000177	SFB_turkey	6	6	1	1	0.824818	0.97318	0.892878	COG0244	Ribosomal protein L10	J	GCF.001655775_00781	50S ribosomal protein L10 (rplJ)
GC_00000178	SFB_human	6	6	1	1	0.8892	0.978287	0.931619	COG0757	3-dehydroquinate dehydratase	E	sfb.merged_00400	3-dehydroquinate dehydratase (aroQ)
GC_00000178	SFB_mouse_Japan	6	6	1	1	0.8892	0.978287	0.931619	COG0757	3-dehydroquinate dehydratase	E	GCF.000270205_00221	3-dehydroquinate dehydratase (aroQ)
GC_00000178	SFB_mouse_NL	6	6	1	1	0.8892	0.978287	0.931619	COG0757	3-dehydroquinate dehydratase	E	GCF.000709435_00211	3-dehydroquinate dehydratase (aroQ)
GC_00000178	SFB_mouse_Yit	6	6	1	1	0.8892	0.978287	0.931619	COG0757	3-dehydroquinate dehydratase	E	GCF.000284435_00216	3-dehydroquinate dehydratase (aroQ)
GC_00000178	SFB_rat_Yit	6	6	1	1	0.8892	0.978287	0.931619	COG0757	3-dehydroquinate dehydratase	E	GCF.000283555_00157	3-dehydroquinate dehydratase (yqhS)
GC_00000178	SFB_turkey	6	6	1	1	0.8892	0.978287	0.931619	COG0757	3-dehydroquinate dehydratase	E	GCF.001655775_01212	3-dehydroquinate dehydratase (aroQ)
GC_00000179	SFB_human	6	6	1	1	0.793951	0.88256	0.835914	COG0840	Methyl-accepting chemotaxis protein	N|T	sfb.merged_01259	Methyl-accepting chemotaxis protein 2 (mcp2)
GC_00000179	SFB_mouse_Japan	6	6	1	1	0.793951	0.88256	0.835914	COG0840	Methyl-accepting chemotaxis protein	N|T	GCF.000270205_00488
GC_00000179	SFB_mouse_NL	6	6	1	1	0.793951	0.88256	0.835914	COG0840	Methyl-accepting chemotaxis protein	T|N	GCF.000709435_00475
GC_00000179	SFB_mouse_Yit	6	6	1	1	0.793951	0.88256	0.835914	COG0840	Methyl-accepting chemotaxis protein	N|T	GCF.000284435_00479
GC_00000179	SFB_rat_Yit	6	6	1	1	0.793951	0.88256	0.835914	COG0840	Methyl-accepting chemotaxis protein	T|N	GCF.000283555_00405
GC_00000179	SFB_turkey	6	6	1	1	0.793951	0.88256	0.835914	COG0840	Methyl-accepting chemotaxis protein	T|N	GCF.001655775_00934
GC_00000180	SFB_human	6	6	1	1	0.941197	1	0.969708	COG0291	Ribosomal protein L35	J	sfb.merged_01162	50S ribosomal protein L35 (rpmI)
GC_00000180	SFB_mouse_Japan	6	6	1	1	0.941197	1	0.969708	COG0291	Ribosomal protein L35	J	GCF.000270205_00519	50S ribosomal protein L35 (rpmI)
GC_00000180	SFB_mouse_NL	6	6	1	1	0.941197	1	0.969708	COG0291	Ribosomal protein L35	J	GCF.000709435_00506	50S ribosomal protein L35 (rpmI)
GC_00000180	SFB_mouse_Yit	6	6	1	1	0.941197	1	0.969708	COG0291	Ribosomal protein L35	J	GCF.000284435_00511	50S ribosomal protein L35 (rpmI)
GC_00000180	SFB_rat_Yit	6	6	1	1	0.941197	1	0.969708	COG0291	Ribosomal protein L35	J	GCF.000283555_00437	50S ribosomal protein L35 (rpmI)
GC_00000180	SFB_turkey	6	6	1	1	0.941197	1	0.969708	COG0291	Ribosomal protein L35	J	GCF.001655775_00967	50S ribosomal protein L35 (rpmI)
GC_00000181	SFB_human	6	6	1	1	0.759361	1	0.863223	COG0456	Ribosomal protein S18 acetylase RimI and related acetyltransferases	J	sfb.merged_01247	Ribosomal-protein-alanine acetyltransferase (rimI)
GC_00000181	SFB_mouse_Japan	6	6	1	1	0.759361	1	0.863223	COG0456	Ribosomal protein S18 acetylase RimI and related acetyltransferases	J	GCF.000270205_01331	Ribosomal-protein-alanine acetyltransferase (rimI)
GC_00000181	SFB_mouse_NL	6	6	1	1	0.759361	1	0.863223	COG0456	Ribosomal protein S18 acetylase RimI and related acetyltransferases	J	GCF.000709435_01322	Ribosomal-protein-alanine acetyltransferase (rimI)
GC_00000181	SFB_mouse_Yit	6	6	1	1	0.759361	1	0.863223	COG0456	Ribosomal protein S18 acetylase RimI and related acetyltransferases	J	GCF.000284435_01282	Ribosomal-protein-alanine acetyltransferase (rimI)
GC_00000181	SFB_rat_Yit	6	6	1	1	0.759361	1	0.863223	COG0456	Ribosomal protein S18 acetylase RimI and related acetyltransferases	J	GCF.000283555_01182	Ribosomal-protein-alanine acetyltransferase (rimI)
GC_00000181	SFB_turkey	6	6	1	1	0.759361	1	0.863223	COG0456	Ribosomal protein S18 acetylase RimI and related acetyltransferases	J	GCF.001655775_00019	Ribosomal-protein-alanine acetyltransferase (rimI)
GC_00000182	SFB_human	6	6	1	1	0.738706	0.968703	0.838214				sfb.merged_01174
GC_00000182	SFB_mouse_Japan	6	6	1	1	0.738706	0.968703	0.838214				GCF.000270205_00018
GC_00000182	SFB_mouse_NL	6	6	1	1	0.738706	0.968703	0.838214				GCF.000709435_00018
GC_00000182	SFB_mouse_Yit	6	6	1	1	0.738706	0.968703	0.838214				GCF.000284435_00018
GC_00000182	SFB_rat_Yit	6	6	1	1	0.738706	0.968703	0.838214				GCF.000283555_00018
GC_00000182	SFB_turkey	6	6	1	1	0.738706	0.968703	0.838214				GCF.001655775_00485
GC_00000183	SFB_human	6	6	1	1	0.890603	0.978893	0.932663	COG1544	Ribosome-associated translation inhibitor RaiA	J	sfb.merged_01131	Ribosome hibernation promotion factor (hpf)
GC_00000183	SFB_mouse_Japan	6	6	1	1	0.890603	0.978893	0.932663	COG1544	Ribosome-associated translation inhibitor RaiA	J	GCF.000270205_01337	Ribosome hibernation promotion factor (hpf)
GC_00000183	SFB_mouse_NL	6	6	1	1	0.890603	0.978893	0.932663	COG1544	Ribosome-associated translation inhibitor RaiA	J	GCF.000709435_01327	Ribosome hibernation promotion factor (hpf)
GC_00000183	SFB_mouse_Yit	6	6	1	1	0.890603	0.978893	0.932663	COG1544	Ribosome-associated translation inhibitor RaiA	J	GCF.000284435_01287	Ribosome hibernation promotion factor (hpf)
GC_00000183	SFB_rat_Yit	6	6	1	1	0.890603	0.978893	0.932663	COG1544	Ribosome-associated translation inhibitor RaiA	J	GCF.000283555_01187	Ribosome hibernation promotion factor (hpf)
GC_00000183	SFB_turkey	6	6	1	1	0.890603	0.978893	0.932663	COG1544	Ribosome-associated translation inhibitor RaiA	J	GCF.001655775_00014	Ribosome hibernation promotion factor (hpf)
GC_00000184	SFB_human	6	6	1	1	0.872787	0.987536	0.926622	COG1360	Flagellar motor protein MotB	N	sfb.merged_00229	Motility protein B (motB)
GC_00000184	SFB_mouse_Japan	6	6	1	1	0.872787	0.987536	0.926622	COG1360	Flagellar motor protein MotB	N	GCF.000270205_01182	Motility protein B (motB)
GC_00000184	SFB_mouse_NL	6	6	1	1	0.872787	0.987536	0.926622	COG1360	Flagellar motor protein MotB	N	GCF.000709435_01184	Motility protein B (motB)
GC_00000184	SFB_mouse_Yit	6	6	1	1	0.872787	0.987536	0.926622	COG1360	Flagellar motor protein MotB	N	GCF.000284435_01148	Motility protein B (motB)
GC_00000184	SFB_rat_Yit	6	6	1	1	0.872787	0.987536	0.926622	COG1360	Flagellar motor protein MotB	N	GCF.000283555_01040	Motility protein B (motB)
GC_00000184	SFB_turkey	6	6	1	1	0.872787	0.987536	0.926622	COG1360	Flagellar motor protein MotB	N	GCF.001655775_00653	Motility protein B (motB)
GC_00000185	SFB_human	6	6	1	1	0.929019	1	0.963204	COG0648	Endonuclease IV	L	sfb.merged_00907	endonuclease 4 (nfo)
GC_00000185	SFB_mouse_Japan	6	6	1	1	0.929019	1	0.963204	COG0648	Endonuclease IV	L	GCF.000270205_00680	endonuclease 4 (nfo)
GC_00000185	SFB_mouse_NL	6	6	1	1	0.929019	1	0.963204	COG0648	Endonuclease IV	L	GCF.000709435_00666	endonuclease 4 (nfo)
GC_00000185	SFB_mouse_Yit	6	6	1	1	0.929019	1	0.963204	COG0648	Endonuclease IV	L	GCF.000284435_00671	endonuclease 4 (nfo)
GC_00000185	SFB_rat_Yit	6	6	1	1	0.929019	1	0.963204	COG0648	Endonuclease IV	L	GCF.000283555_00592	endonuclease 4 (nfo)
GC_00000185	SFB_turkey	6	6	1	1	0.929019	1	0.963204	COG0648	Endonuclease IV	L	GCF.001655775_01040	endonuclease 4 (nfo)
GC_00000186	SFB_human	6	6	1	1	0.872095	0.987281	0.92612	COG1322	DNA anti-recombination protein (rearrangement mutator) RmuC	L	sfb.merged_00560
GC_00000186	SFB_mouse_Japan	6	6	1	1	0.872095	0.987281	0.92612	COG1322	DNA anti-recombination protein (rearrangement mutator) RmuC	L	GCF.000270205_00288
GC_00000186	SFB_mouse_NL	6	6	1	1	0.872095	0.987281	0.92612	COG1322	DNA anti-recombination protein (rearrangement mutator) RmuC	L	GCF.000709435_00278
GC_00000186	SFB_mouse_Yit	6	6	1	1	0.872095	0.987281	0.92612	COG1322	DNA anti-recombination protein (rearrangement mutator) RmuC	L	GCF.000284435_00283
GC_00000186	SFB_rat_Yit	6	6	1	1	0.872095	0.987281	0.92612	COG1322	DNA anti-recombination protein (rearrangement mutator) RmuC	L	GCF.000283555_00226
GC_00000186	SFB_turkey	6	6	1	1	0.872095	0.987281	0.92612	COG1322	DNA anti-recombination protein (rearrangement mutator) RmuC	L	GCF.001655775_01086
GC_00000187	SFB_human	6	6	1	1	0.983845	0.896041	0.937892	COG0745	DNA-binding response regulator, OmpR family, contains REC and winged-helix (wHTH) domain	T|K	sfb.merged_01242	Transcriptional regulatory protein SrrA (srrA_2)
GC_00000187	SFB_mouse_Japan	6	6	1	1	0.983845	0.896041	0.937892	COG0745	DNA-binding response regulator, OmpR family, contains REC and winged-helix (wHTH) domain	K|T	GCF.000270205_00311	Transcriptional regulatory protein SrrA (srrA_1)
GC_00000187	SFB_mouse_NL	6	6	1	1	0.983845	0.896041	0.937892	COG0745	DNA-binding response regulator, OmpR family, contains REC and winged-helix (wHTH) domain	K|T	GCF.000709435_00297	Transcriptional regulatory protein SrrA (srrA_1)
GC_00000187	SFB_mouse_Yit	6	6	1	1	0.983845	0.896041	0.937892	COG0745	DNA-binding response regulator, OmpR family, contains REC and winged-helix (wHTH) domain	K|T	GCF.000284435_00302	Transcriptional regulatory protein SrrA (srrA_1)
GC_00000187	SFB_rat_Yit	6	6	1	1	0.983845	0.896041	0.937892	COG0745	DNA-binding response regulator, OmpR family, contains REC and winged-helix (wHTH) domain	T|K	GCF.000283555_00245	Transcriptional regulatory protein SrrA (srrA_1)
GC_00000187	SFB_turkey	6	6	1	1	0.983845	0.896041	0.937892	COG0745	DNA-binding response regulator, OmpR family, contains REC and winged-helix (wHTH) domain	K|T	GCF.001655775_01274	Transcriptional regulatory protein SrrA (srrA_2)
GC_00000188	SFB_human	6	6	1	1	0.853044	0.864059	0.858516	COG0261	Ribosomal protein L21	J	sfb.merged_01214	50S ribosomal protein L21 (rplU)
GC_00000188	SFB_mouse_Japan	6	6	1	1	0.853044	0.864059	0.858516	COG0261	Ribosomal protein L21	J	GCF.000270205_00468	50S ribosomal protein L21 (rplU)
GC_00000188	SFB_mouse_NL	6	6	1	1	0.853044	0.864059	0.858516	COG0261	Ribosomal protein L21	J	GCF.000709435_00455	50S ribosomal protein L21 (rplU)
GC_00000188	SFB_mouse_Yit	6	6	1	1	0.853044	0.864059	0.858516	COG0261	Ribosomal protein L21	J	GCF.000284435_00459	50S ribosomal protein L21 (rplU)
GC_00000188	SFB_rat_Yit	6	6	1	1	0.853044	0.864059	0.858516	COG0261	Ribosomal protein L21	J	GCF.000283555_00385	50S ribosomal protein L21 (rplU)
GC_00000188	SFB_turkey	6	6	1	1	0.853044	0.864059	0.858516	COG0261	Ribosomal protein L21	J	GCF.001655775_00913	50S ribosomal protein L21 (rplU)
GC_00000189	SFB_human	6	6	1	1	0.816009	0.996068	0.897093	COG0860|COG1649	N-acetylmuramoyl-L-alanine amidase|Uncharacterized lipoprotein YddW, UPF0748 family	S|M	sfb.merged_00682
GC_00000189	SFB_mouse_Japan	6	6	1	1	0.816009	0.996068	0.897093	COG0860|COG1649	N-acetylmuramoyl-L-alanine amidase|Uncharacterized lipoprotein YddW, UPF0748 family	S|M	GCF.000270205_00260
GC_00000189	SFB_mouse_NL	6	6	1	1	0.816009	0.996068	0.897093	COG0860|COG1649	N-acetylmuramoyl-L-alanine amidase|Uncharacterized lipoprotein YddW, UPF0748 family	S|M	GCF.000709435_00250
GC_00000189	SFB_mouse_Yit	6	6	1	1	0.816009	0.996068	0.897093	COG0860|COG1649	N-acetylmuramoyl-L-alanine amidase|Uncharacterized lipoprotein YddW, UPF0748 family	S|M	GCF.000284435_00255
GC_00000189	SFB_rat_Yit	6	6	1	1	0.816009	0.996068	0.897093	COG0860|COG1649	N-acetylmuramoyl-L-alanine amidase|Uncharacterized lipoprotein YddW, UPF0748 family	S|M	GCF.000283555_00198
GC_00000189	SFB_turkey	6	6	1	1	0.816009	0.996068	0.897093	COG0860|COG1649	N-acetylmuramoyl-L-alanine amidase|Uncharacterized lipoprotein YddW, UPF0748 family	M|S	GCF.001655775_01119
GC_00000190	SFB_human	6	6	1	1	0.904575	1	0.949897	COG0450	Alkyl hydroperoxide reductase subunit AhpC (peroxiredoxin)	V	sfb.merged_00773	Alkyl hydroperoxide reductase C (ahpC)
GC_00000190	SFB_mouse_Japan	6	6	1	1	0.904575	1	0.949897	COG0450	Alkyl hydroperoxide reductase subunit AhpC (peroxiredoxin)	V	GCF.000270205_01056	Alkyl hydroperoxide reductase C (ahpC)
GC_00000190	SFB_mouse_NL	6	6	1	1	0.904575	1	0.949897	COG0450	Alkyl hydroperoxide reductase subunit AhpC (peroxiredoxin)	V	GCF.000709435_01061	Alkyl hydroperoxide reductase C (ahpC)
GC_00000190	SFB_mouse_Yit	6	6	1	1	0.904575	1	0.949897	COG0450	Alkyl hydroperoxide reductase subunit AhpC (peroxiredoxin)	V	GCF.000284435_01023	Alkyl hydroperoxide reductase C (ahpC)
GC_00000190	SFB_rat_Yit	6	6	1	1	0.904575	1	0.949897	COG0450	Alkyl hydroperoxide reductase subunit AhpC (peroxiredoxin)	V	GCF.000283555_00921	Alkyl hydroperoxide reductase C (ahpC)
GC_00000190	SFB_turkey	6	6	1	1	0.904575	1	0.949897	COG0450	Alkyl hydroperoxide reductase subunit AhpC (peroxiredoxin)	V	GCF.001655775_01388	Alkyl hydroperoxide reductase C (ahpC)
GC_00000191	SFB_human	6	6	1	1	0.905724	1	0.95053				sfb.merged_00316
GC_00000191	SFB_mouse_Japan	6	6	1	1	0.905724	1	0.95053				GCF.000270205_00058
GC_00000191	SFB_mouse_NL	6	6	1	1	0.905724	1	0.95053				GCF.000709435_00057
GC_00000191	SFB_mouse_Yit	6	6	1	1	0.905724	1	0.95053				GCF.000284435_00055
GC_00000191	SFB_rat_Yit	6	6	1	1	0.905724	1	0.95053				GCF.000283555_00057
GC_00000191	SFB_turkey	6	6	1	1	0.905724	1	0.95053				GCF.001655775_00302
GC_00000192	SFB_human	6	6	1	1	0.962105	1	0.980687	COG0234	Co-chaperonin GroES (HSP10)	O	sfb.merged_01257	10 kDa chaperonin (groS)
GC_00000192	SFB_mouse_Japan	6	6	1	1	0.962105	1	0.980687	COG0234	Co-chaperonin GroES (HSP10)	O	GCF.000270205_00486	10 kDa chaperonin (groS)
GC_00000192	SFB_mouse_NL	6	6	1	1	0.962105	1	0.980687	COG0234	Co-chaperonin GroES (HSP10)	O	GCF.000709435_00473	10 kDa chaperonin (groS)
GC_00000192	SFB_mouse_Yit	6	6	1	1	0.962105	1	0.980687	COG0234	Co-chaperonin GroES (HSP10)	O	GCF.000284435_00477	10 kDa chaperonin (groS)
GC_00000192	SFB_rat_Yit	6	6	1	1	0.962105	1	0.980687	COG0234	Co-chaperonin GroES (HSP10)	O	GCF.000283555_00403	10 kDa chaperonin (groS)
GC_00000192	SFB_turkey	6	6	1	1	0.962105	1	0.980687	COG0234	Co-chaperonin GroES (HSP10)	O	GCF.001655775_00932	10 kDa chaperonin (groS)
GC_00000193	SFB_human	6	6	1	1	0.777356	0.992495	0.87185	COG0566	tRNA G18 (ribose-2'-O)-methylase SpoU	J	sfb.merged_01263	Putative TrmH family tRNA/rRNA methyltransferase
GC_00000193	SFB_mouse_Japan	6	6	1	1	0.777356	0.992495	0.87185	COG0566	tRNA G18 (ribose-2'-O)-methylase SpoU	J	GCF.000270205_01492	Putative TrmH family tRNA/rRNA methyltransferase
GC_00000193	SFB_mouse_NL	6	6	1	1	0.777356	0.992495	0.87185	COG0566	tRNA G18 (ribose-2'-O)-methylase SpoU	J	GCF.000709435_01481	Putative TrmH family tRNA/rRNA methyltransferase
GC_00000193	SFB_mouse_Yit	6	6	1	1	0.777356	0.992495	0.87185	COG0566	tRNA G18 (ribose-2'-O)-methylase SpoU	J	GCF.000284435_01441	Putative TrmH family tRNA/rRNA methyltransferase
GC_00000193	SFB_rat_Yit	6	6	1	1	0.777356	0.992495	0.87185	COG0566	tRNA G18 (ribose-2'-O)-methylase SpoU	J	GCF.000283555_01340	Putative TrmH family tRNA/rRNA methyltransferase
GC_00000193	SFB_turkey	6	6	1	1	0.777356	0.992495	0.87185	COG0566	tRNA G18 (ribose-2'-O)-methylase SpoU	J	GCF.001655775_00328	Putative TrmH family tRNA/rRNA methyltransferase
GC_00000194	SFB_human	6	6	1	1	0.795493	0.989247	0.881853	COG3276	Selenocysteine-specific translation elongation factor	J	sfb.merged_01193	Selenocysteine-specific elongation factor (selB)
GC_00000194	SFB_mouse_Japan	6	6	1	1	0.795493	0.989247	0.881853	COG3276	Selenocysteine-specific translation elongation factor	J	GCF.000270205_00479	Selenocysteine-specific elongation factor (selB)
GC_00000194	SFB_mouse_NL	6	6	1	1	0.795493	0.989247	0.881853	COG3276	Selenocysteine-specific translation elongation factor	J	GCF.000709435_00466	Selenocysteine-specific elongation factor (selB)
GC_00000194	SFB_mouse_Yit	6	6	1	1	0.795493	0.989247	0.881853	COG3276	Selenocysteine-specific translation elongation factor	J	GCF.000284435_00470	Selenocysteine-specific elongation factor (selB)
GC_00000194	SFB_rat_Yit	6	6	1	1	0.795493	0.989247	0.881853	COG3276	Selenocysteine-specific translation elongation factor	J	GCF.000283555_00396	Selenocysteine-specific elongation factor (selB)
GC_00000194	SFB_turkey	6	6	1	1	0.795493	0.989247	0.881853	COG3276	Selenocysteine-specific translation elongation factor	J	GCF.001655775_00925	Selenocysteine-specific elongation factor (selB)
GC_00000195	SFB_human	6	6	1	1	0.928941	0.993348	0.960065	COG1185	Polyribonucleotide nucleotidyltransferase (polynucleotide phosphorylase)	J	sfb.merged_00013	Polyribonucleotide nucleotidyltransferase (pnp_1)
GC_00000195	SFB_mouse_Japan	6	6	1	1	0.928941	0.993348	0.960065	COG1185	Polyribonucleotide nucleotidyltransferase (polynucleotide phosphorylase)	J	GCF.000270205_00791	Polyribonucleotide nucleotidyltransferase (pnp_1)
GC_00000195	SFB_mouse_NL	6	6	1	1	0.928941	0.993348	0.960065	COG1185	Polyribonucleotide nucleotidyltransferase (polynucleotide phosphorylase)	J	GCF.000709435_00779	Polyribonucleotide nucleotidyltransferase (pnp_1)
GC_00000195	SFB_mouse_Yit	6	6	1	1	0.928941	0.993348	0.960065	COG1185	Polyribonucleotide nucleotidyltransferase (polynucleotide phosphorylase)	J	GCF.000284435_00781	Polyribonucleotide nucleotidyltransferase (pnp_1)
GC_00000195	SFB_rat_Yit	6	6	1	1	0.928941	0.993348	0.960065	COG1185	Polyribonucleotide nucleotidyltransferase (polynucleotide phosphorylase)	J	GCF.000283555_00684	Polyribonucleotide nucleotidyltransferase (pnp_1)
GC_00000195	SFB_turkey	6	6	1	1	0.928941	0.993348	0.960065	COG1185	Polyribonucleotide nucleotidyltransferase (polynucleotide phosphorylase)	J	GCF.001655775_01511	Polyribonucleotide nucleotidyltransferase (pnp_2)
GC_00000196	SFB_human	6	6	1	1	0.788466	0.988325	0.877155	COG1524	Predicted pyrophosphatase or phosphodiesterase, AlkP superfamily	R	sfb.merged_01279
GC_00000196	SFB_mouse_Japan	6	6	1	1	0.788466	0.988325	0.877155	COG1524	Predicted pyrophosphatase or phosphodiesterase, AlkP superfamily	R	GCF.000270205_00200
GC_00000196	SFB_mouse_NL	6	6	1	1	0.788466	0.988325	0.877155	COG1524	Predicted pyrophosphatase or phosphodiesterase, AlkP superfamily	R	GCF.000709435_00192
GC_00000196	SFB_mouse_Yit	6	6	1	1	0.788466	0.988325	0.877155	COG1524	Predicted pyrophosphatase or phosphodiesterase, AlkP superfamily	R	GCF.000284435_00196
GC_00000196	SFB_rat_Yit	6	6	1	1	0.788466	0.988325	0.877155	COG1524	Predicted pyrophosphatase or phosphodiesterase, AlkP superfamily	R	GCF.000283555_00136
GC_00000196	SFB_turkey	6	6	1	1	0.788466	0.988325	0.877155	COG1524	Predicted pyrophosphatase or phosphodiesterase, AlkP superfamily	R	GCF.001655775_01240
GC_00000197	SFB_human	6	6	1	1	0.833122	0.99789	0.908093	COG1070	Sugar (pentulose or hexulose) kinase	G	sfb.merged_00929	Rhamnulokinase (rhaB)
GC_00000197	SFB_mouse_Japan	6	6	1	1	0.833122	0.99789	0.908093	COG1070	Sugar (pentulose or hexulose) kinase	G	GCF.000270205_00500	L-Rhamnulokinase (rhaB)
GC_00000197	SFB_mouse_NL	6	6	1	1	0.833122	0.99789	0.908093	COG1070	Sugar (pentulose or hexulose) kinase	G	GCF.000709435_00487	L-Rhamnulokinase (rhaB)
GC_00000197	SFB_mouse_Yit	6	6	1	1	0.833122	0.99789	0.908093	COG1070	Sugar (pentulose or hexulose) kinase	G	GCF.000284435_00491	L-Rhamnulokinase (rhaB)
GC_00000197	SFB_rat_Yit	6	6	1	1	0.833122	0.99789	0.908093	COG1070	Sugar (pentulose or hexulose) kinase	G	GCF.000283555_00417	Rhamnulokinase (rhaB)
GC_00000197	SFB_turkey	6	6	1	1	0.833122	0.99789	0.908093	COG1070	Sugar (pentulose or hexulose) kinase	G	GCF.001655775_00946	L-Rhamnulokinase (rhaB)
GC_00000198	SFB_human	6	6	1	1	0.851625	0.99661	0.918431	COG1159	GTPase Era, involved in 16S rRNA processing	J	sfb.merged_00583	GTPase Era (era)
GC_00000198	SFB_mouse_Japan	6	6	1	1	0.851625	0.99661	0.918431	COG1159	GTPase Era, involved in 16S rRNA processing	J	GCF.000270205_00577	GTPase Era (era)
GC_00000198	SFB_mouse_NL	6	6	1	1	0.851625	0.99661	0.918431	COG1159	GTPase Era, involved in 16S rRNA processing	J	GCF.000709435_00563	GTPase Era (era)
GC_00000198	SFB_mouse_Yit	6	6	1	1	0.851625	0.99661	0.918431	COG1159	GTPase Era, involved in 16S rRNA processing	J	GCF.000284435_00568	GTPase Era (era)
GC_00000198	SFB_rat_Yit	6	6	1	1	0.851625	0.99661	0.918431	COG1159	GTPase Era, involved in 16S rRNA processing	J	GCF.000283555_00494	GTPase Era (era)
GC_00000198	SFB_turkey	6	6	1	1	0.851625	0.99661	0.918431	COG1159	GTPase Era, involved in 16S rRNA processing	J	GCF.001655775_01560	GTPase Era (era)
GC_00000199	SFB_human	6	6	1	1	0.808747	0.984488	0.888006	COG1181	D-alanine-D-alanine ligase and related ATP-grasp enzymes	M|R	sfb.merged_00658	D-alanine--D-alanine ligase (ddl)
GC_00000199	SFB_mouse_Japan	6	6	1	1	0.808747	0.984488	0.888006	COG1181	D-alanine-D-alanine ligase and related ATP-grasp enzymes	R|M	GCF.000270205_01381	D-alanine--D-alanine ligase (ddl)
GC_00000199	SFB_mouse_NL	6	6	1	1	0.808747	0.984488	0.888006	COG1181	D-alanine-D-alanine ligase and related ATP-grasp enzymes	R|M	GCF.000709435_01371	D-alanine--D-alanine ligase (ddl)
GC_00000199	SFB_mouse_Yit	6	6	1	1	0.808747	0.984488	0.888006	COG1181	D-alanine-D-alanine ligase and related ATP-grasp enzymes	R|M	GCF.000284435_01331	D-alanine--D-alanine ligase (ddl)
GC_00000199	SFB_rat_Yit	6	6	1	1	0.808747	0.984488	0.888006	COG1181	D-alanine-D-alanine ligase and related ATP-grasp enzymes	R|M	GCF.000283555_01231	D-alanine--D-alanine ligase (ddl)
GC_00000199	SFB_turkey	6	6	1	1	0.808747	0.984488	0.888006	COG1181	D-alanine-D-alanine ligase and related ATP-grasp enzymes	M|R	GCF.001655775_01260	D-alanine--D-alanine ligase (ddl)
GC_00000200	SFB_human	6	6	1	1	0.845339	0.993333	0.91338	COG0698	Ribose 5-phosphate isomerase RpiB	G	sfb.merged_00127	Putative sugar phosphate isomerase YwlF (ywlF)
GC_00000200	SFB_mouse_Japan	6	6	1	1	0.845339	0.993333	0.91338	COG0698	Ribose 5-phosphate isomerase RpiB	G	GCF.000270205_00640	Putative sugar phosphate isomerase YwlF (ywlF)
GC_00000200	SFB_mouse_NL	6	6	1	1	0.845339	0.993333	0.91338	COG0698	Ribose 5-phosphate isomerase RpiB	G	GCF.000709435_00626	Putative sugar phosphate isomerase YwlF (ywlF)
GC_00000200	SFB_mouse_Yit	6	6	1	1	0.845339	0.993333	0.91338	COG0698	Ribose 5-phosphate isomerase RpiB	G	GCF.000284435_00631	Putative sugar phosphate isomerase YwlF (ywlF)
GC_00000200	SFB_rat_Yit	6	6	1	1	0.845339	0.993333	0.91338	COG0698	Ribose 5-phosphate isomerase RpiB	G	GCF.000283555_00555	Putative sugar phosphate isomerase YwlF (ywlF)
GC_00000200	SFB_turkey	6	6	1	1	0.845339	0.993333	0.91338	COG0698	Ribose 5-phosphate isomerase RpiB	G	GCF.001655775_00158	Ribose-5-phosphate isomerase B (rpiB)
GC_00000201	SFB_human	6	6	1	1	0.838043	0.986729	0.906328	COG2761	Predicted dithiol-disulfide isomerase, DsbA family	O	sfb.merged_01145
GC_00000201	SFB_mouse_Japan	6	6	1	1	0.838043	0.986729	0.906328	COG2761	Predicted dithiol-disulfide isomerase, DsbA family	O	GCF.000270205_01110
GC_00000201	SFB_mouse_NL	6	6	1	1	0.838043	0.986729	0.906328	COG2761	Predicted dithiol-disulfide isomerase, DsbA family	O	GCF.000709435_01113
GC_00000201	SFB_mouse_Yit	6	6	1	1	0.838043	0.986729	0.906328	COG2761	Predicted dithiol-disulfide isomerase, DsbA family	O	GCF.000284435_01078
GC_00000201	SFB_rat_Yit	6	6	1	1	0.838043	0.986729	0.906328	COG2761	Predicted dithiol-disulfide isomerase, DsbA family	O	GCF.000283555_00971
GC_00000201	SFB_turkey	6	6	1	1	0.838043	0.986729	0.906328	COG2761	Predicted dithiol-disulfide isomerase, DsbA family	O	GCF.001655775_00335
GC_00000202	SFB_human	6	6	1	1	0.993773	1	0.996877	COG1077	Actin-like ATPase involved in cell morphogenesis	D	sfb.merged_00104	Rod shape-determining protein MreB (mreB)
GC_00000202	SFB_mouse_Japan	6	6	1	1	0.993773	1	0.996877	COG1077	Actin-like ATPase involved in cell morphogenesis	D	GCF.000270205_00459	Rod shape-determining protein MreB (mreB)
GC_00000202	SFB_mouse_NL	6	6	1	1	0.993773	1	0.996877	COG1077	Actin-like ATPase involved in cell morphogenesis	D	GCF.000709435_00446	Rod shape-determining protein MreB (mreB)
GC_00000202	SFB_mouse_Yit	6	6	1	1	0.993773	1	0.996877	COG1077	Actin-like ATPase involved in cell morphogenesis	D	GCF.000284435_00450	Rod shape-determining protein MreB (mreB)
GC_00000202	SFB_rat_Yit	6	6	1	1	0.993773	1	0.996877	COG1077	Actin-like ATPase involved in cell morphogenesis	D	GCF.000283555_00376	Rod shape-determining protein MreB (mreB)
GC_00000202	SFB_turkey	6	6	1	1	0.993773	1	0.996877	COG1077	Actin-like ATPase involved in cell morphogenesis	D	GCF.001655775_00904	Rod shape-determining protein MreB (mreB)
GC_00000203	SFB_human	6	6	1	1	0.757275	0.895274	0.820513	COG1308	Transcription factor homologous to NACalpha-BTF3	K	sfb.merged_00586
GC_00000203	SFB_mouse_Japan	6	6	1	1	0.757275	0.895274	0.820513	COG1308	Transcription factor homologous to NACalpha-BTF3	K	GCF.000270205_00579
GC_00000203	SFB_mouse_NL	6	6	1	1	0.757275	0.895274	0.820513	COG1308	Transcription factor homologous to NACalpha-BTF3	K	GCF.000709435_00565
GC_00000203	SFB_mouse_Yit	6	6	1	1	0.757275	0.895274	0.820513	COG1308	Transcription factor homologous to NACalpha-BTF3	K	GCF.000284435_00570
GC_00000203	SFB_rat_Yit	6	6	1	1	0.757275	0.895274	0.820513	COG1308	Transcription factor homologous to NACalpha-BTF3	K	GCF.000283555_00496
GC_00000203	SFB_turkey	6	6	1	1	0.757275	0.895274	0.820513	COG1308	Transcription factor homologous to NACalpha-BTF3	K	GCF.001655775_01563
GC_00000204	SFB_human	6	6	1	1	0.980454	1	0.990131	COG0568	DNA-directed RNA polymerase, sigma subunit (sigma70/sigma32)	K	sfb.merged_01025	RNA polymerase sigma factor SigA (sigA)
GC_00000204	SFB_mouse_Japan	6	6	1	1	0.980454	1	0.990131	COG0568	DNA-directed RNA polymerase, sigma subunit (sigma70/sigma32)	K	GCF.000270205_00583	RNA polymerase sigma factor SigA (sigA)
GC_00000204	SFB_mouse_NL	6	6	1	1	0.980454	1	0.990131	COG0568	DNA-directed RNA polymerase, sigma subunit (sigma70/sigma32)	K	GCF.000709435_00569	RNA polymerase sigma factor SigA (sigA)
GC_00000204	SFB_mouse_Yit	6	6	1	1	0.980454	1	0.990131	COG0568	DNA-directed RNA polymerase, sigma subunit (sigma70/sigma32)	K	GCF.000284435_00574	RNA polymerase sigma factor SigA (sigA)
GC_00000204	SFB_rat_Yit	6	6	1	1	0.980454	1	0.990131	COG0568	DNA-directed RNA polymerase, sigma subunit (sigma70/sigma32)	K	GCF.000283555_00500	RNA polymerase sigma factor SigA (sigA)
GC_00000204	SFB_turkey	6	6	1	1	0.980454	1	0.990131	COG0568	DNA-directed RNA polymerase, sigma subunit (sigma70/sigma32)	K	GCF.001655775_00106	RNA polymerase sigma factor SigA (sigA)
GC_00000205	SFB_human	6	6	1	1	0.873242	0.998142	0.931524	COG0472	UDP-N-acetylmuramyl pentapeptide phosphotransferase/UDP-N-acetylglucosamine-1-phosphate transferase	M	sfb.merged_00848	Phospho-N-acetylmuramoyl-pentapeptide- transferase (mraY)
GC_00000205	SFB_mouse_Japan	6	6	1	1	0.873242	0.998142	0.931524	COG0472	UDP-N-acetylmuramyl pentapeptide phosphotransferase/UDP-N-acetylglucosamine-1-phosphate transferase	M	GCF.000270205_00961	Phospho-N-acetylmuramoyl-pentapeptide- transferase (mraY)
GC_00000205	SFB_mouse_NL	6	6	1	1	0.873242	0.998142	0.931524	COG0472	UDP-N-acetylmuramyl pentapeptide phosphotransferase/UDP-N-acetylglucosamine-1-phosphate transferase	M	GCF.000709435_00967	Phospho-N-acetylmuramoyl-pentapeptide- transferase (mraY)
GC_00000205	SFB_mouse_Yit	6	6	1	1	0.873242	0.998142	0.931524	COG0472	UDP-N-acetylmuramyl pentapeptide phosphotransferase/UDP-N-acetylglucosamine-1-phosphate transferase	M	GCF.000284435_00929	Phospho-N-acetylmuramoyl-pentapeptide- transferase (mraY)
GC_00000205	SFB_rat_Yit	6	6	1	1	0.873242	0.998142	0.931524	COG0472	UDP-N-acetylmuramyl pentapeptide phosphotransferase/UDP-N-acetylglucosamine-1-phosphate transferase	M	GCF.000283555_00827	Phospho-N-acetylmuramoyl-pentapeptide- transferase (mraY)
GC_00000205	SFB_turkey	6	6	1	1	0.873242	0.998142	0.931524	COG0472	UDP-N-acetylmuramyl pentapeptide phosphotransferase/UDP-N-acetylglucosamine-1-phosphate transferase	M	GCF.001655775_00760	Phospho-N-acetylmuramoyl-pentapeptide- transferase (mraY)
GC_00000206	SFB_human	6	6	1	1	0.830986	0.988478	0.902916	COG0019	Diaminopimelate decarboxylase	E	sfb.merged_01032	Diaminopimelate decarboxylase (lysA)
GC_00000206	SFB_mouse_Japan	6	6	1	1	0.830986	0.988478	0.902916	COG0019	Diaminopimelate decarboxylase	E	GCF.000270205_00174	Diaminopimelate decarboxylase (lysA)
GC_00000206	SFB_mouse_NL	6	6	1	1	0.830986	0.988478	0.902916	COG0019	Diaminopimelate decarboxylase	E	GCF.000709435_00166	Diaminopimelate decarboxylase (lysA)
GC_00000206	SFB_mouse_Yit	6	6	1	1	0.830986	0.988478	0.902916	COG0019	Diaminopimelate decarboxylase	E	GCF.000284435_00170	Diaminopimelate decarboxylase (lysA)
GC_00000206	SFB_rat_Yit	6	6	1	1	0.830986	0.988478	0.902916	COG0019	Diaminopimelate decarboxylase	E	GCF.000283555_00110	Diaminopimelate decarboxylase (lysA)
GC_00000206	SFB_turkey	6	6	1	1	0.830986	0.988478	0.902916	COG0019	Diaminopimelate decarboxylase	E	GCF.001655775_00242	Diaminopimelate decarboxylase (lysA)
GC_00000207	SFB_human	6	6	1	1	0.908418	1	0.952011	COG0136	Aspartate-semialdehyde dehydrogenase	E	sfb.merged_00347	Aspartate-semialdehyde dehydrogenase (asd)
GC_00000207	SFB_mouse_Japan	6	6	1	1	0.908418	1	0.952011	COG0136	Aspartate-semialdehyde dehydrogenase	E	GCF.000270205_00535	Aspartate-semialdehyde dehydrogenase (asd)
GC_00000207	SFB_mouse_NL	6	6	1	1	0.908418	1	0.952011	COG0136	Aspartate-semialdehyde dehydrogenase	E	GCF.000709435_00522	Aspartate-semialdehyde dehydrogenase (asd)
GC_00000207	SFB_mouse_Yit	6	6	1	1	0.908418	1	0.952011	COG0136	Aspartate-semialdehyde dehydrogenase	E	GCF.000284435_00527	Aspartate-semialdehyde dehydrogenase (asd)
GC_00000207	SFB_rat_Yit	6	6	1	1	0.908418	1	0.952011	COG0136	Aspartate-semialdehyde dehydrogenase	E	GCF.000283555_00453	Aspartate-semialdehyde dehydrogenase (asd)
GC_00000207	SFB_turkey	6	6	1	1	0.908418	1	0.952011	COG0136	Aspartate-semialdehyde dehydrogenase	E	GCF.001655775_00983	Aspartate-semialdehyde dehydrogenase (asd)
GC_00000208	SFB_human	6	6	1	1	0.771308	0.885088	0.82429	COG1843	Flagellar hook assembly protein FlgD	N	sfb.merged_00971
GC_00000208	SFB_mouse_Japan	6	6	1	1	0.771308	0.885088	0.82429	COG1843	Flagellar hook assembly protein FlgD	N	GCF.000270205_01017
GC_00000208	SFB_mouse_NL	6	6	1	1	0.771308	0.885088	0.82429	COG1843	Flagellar hook assembly protein FlgD	N	GCF.000709435_01023
GC_00000208	SFB_mouse_Yit	6	6	1	1	0.771308	0.885088	0.82429	COG1843	Flagellar hook assembly protein FlgD	N	GCF.000284435_00985
GC_00000208	SFB_rat_Yit	6	6	1	1	0.771308	0.885088	0.82429	COG1843	Flagellar hook assembly protein FlgD	N	GCF.000283555_00882
GC_00000208	SFB_turkey	6	6	1	1	0.771308	0.885088	0.82429	COG1843	Flagellar hook assembly protein FlgD	N	GCF.001655775_01421
GC_00000209	SFB_human	6	6	1	1	0.807925	0.996023	0.892168	COG2334	Ser/Thr protein kinase RdoA involved in Cpx stress response, MazF antagonist	T	sfb.merged_00142	Spore coat protein I (cotI)
GC_00000209	SFB_mouse_Japan	6	6	1	1	0.807925	0.996023	0.892168	COG2334	Ser/Thr protein kinase RdoA involved in Cpx stress response, MazF antagonist	T	GCF.000270205_00542	Spore coat protein I (cotI_1)
GC_00000209	SFB_mouse_NL	6	6	1	1	0.807925	0.996023	0.892168	COG2334	Ser/Thr protein kinase RdoA involved in Cpx stress response, MazF antagonist	T	GCF.000709435_00529	Spore coat protein I (cotI_1)
GC_00000209	SFB_mouse_Yit	6	6	1	1	0.807925	0.996023	0.892168	COG2334	Ser/Thr protein kinase RdoA involved in Cpx stress response, MazF antagonist	T	GCF.000284435_00534	Spore coat protein I (cotI_1)
GC_00000209	SFB_rat_Yit	6	6	1	1	0.807925	0.996023	0.892168	COG2334	Ser/Thr protein kinase RdoA involved in Cpx stress response, MazF antagonist	T	GCF.000283555_00460	Spore coat protein I (cotI_1)
GC_00000209	SFB_turkey	6	6	1	1	0.807925	0.996023	0.892168	COG2334	Ser/Thr protein kinase RdoA involved in Cpx stress response, MazF antagonist	T	GCF.001655775_01135	Spore coat protein I (cotI_1)
GC_00000210	SFB_human	6	6	1	1	0.832481	0.997359	0.907492	COG0787	Alanine racemase	M	sfb.merged_00685	Alanine racemase (alr)
GC_00000210	SFB_mouse_Japan	6	6	1	1	0.832481	0.997359	0.907492	COG0787	Alanine racemase	M	GCF.000270205_00241	Alanine racemase 1 (alr1_2)
GC_00000210	SFB_mouse_NL	6	6	1	1	0.832481	0.997359	0.907492	COG0787	Alanine racemase	M	GCF.000709435_00231	Alanine racemase 1 (alr1_2)
GC_00000210	SFB_mouse_Yit	6	6	1	1	0.832481	0.997359	0.907492	COG0787	Alanine racemase	M	GCF.000284435_00236	Alanine racemase 1 (alr1_2)
GC_00000210	SFB_rat_Yit	6	6	1	1	0.832481	0.997359	0.907492	COG0787	Alanine racemase	M	GCF.000283555_00179	Alanine racemase (alr)
GC_00000210	SFB_turkey	6	6	1	1	0.832481	0.997359	0.907492	COG0787	Alanine racemase	M	GCF.001655775_01187	Alanine racemase (alr)
GC_00000211	SFB_human	6	6	1	1	0.895655	0.992407	0.941552	COG1026	Zn-dependent peptidase, M16 (insulinase) family	O	sfb.merged_00123
GC_00000211	SFB_mouse_Japan	6	6	1	1	0.895655	0.992407	0.941552	COG1026	Zn-dependent peptidase, M16 (insulinase) family	O	GCF.000270205_00541
GC_00000211	SFB_mouse_NL	6	6	1	1	0.895655	0.992407	0.941552	COG1026	Zn-dependent peptidase, M16 (insulinase) family	O	GCF.000709435_00528
GC_00000211	SFB_mouse_Yit	6	6	1	1	0.895655	0.992407	0.941552	COG1026	Zn-dependent peptidase, M16 (insulinase) family	O	GCF.000284435_00533
GC_00000211	SFB_rat_Yit	6	6	1	1	0.895655	0.992407	0.941552	COG1026	Zn-dependent peptidase, M16 (insulinase) family	O	GCF.000283555_00459
GC_00000211	SFB_turkey	6	6	1	1	0.895655	0.992407	0.941552	COG1026	Zn-dependent peptidase, M16 (insulinase) family	O	GCF.001655775_01133
GC_00000212	SFB_human	6	6	1	1	0.803965	0.983774	0.884827				sfb.merged_00143
GC_00000212	SFB_mouse_Japan	6	6	1	1	0.803965	0.983774	0.884827				GCF.000270205_00543
GC_00000212	SFB_mouse_NL	6	6	1	1	0.803965	0.983774	0.884827				GCF.000709435_00530
GC_00000212	SFB_mouse_Yit	6	6	1	1	0.803965	0.983774	0.884827				GCF.000284435_00535
GC_00000212	SFB_rat_Yit	6	6	1	1	0.803965	0.983774	0.884827				GCF.000283555_00461
GC_00000212	SFB_turkey	6	6	1	1	0.803965	0.983774	0.884827				GCF.001655775_01136
GC_00000213	SFB_human	6	6	1	1	0.939226	1	0.96866	COG0096	Ribosomal protein S8	J	sfb.merged_00485	30S ribosomal protein S8 (rpsH)
GC_00000213	SFB_mouse_Japan	6	6	1	1	0.939226	1	0.96866	COG0096	Ribosomal protein S8	J	GCF.000270205_01460	30S ribosomal protein S8 (rpsH)
GC_00000213	SFB_mouse_NL	6	6	1	1	0.939226	1	0.96866	COG0096	Ribosomal protein S8	J	GCF.000709435_01449	30S ribosomal protein S8 (rpsH)
GC_00000213	SFB_mouse_Yit	6	6	1	1	0.939226	1	0.96866	COG0096	Ribosomal protein S8	J	GCF.000284435_01409	30S ribosomal protein S8 (rpsH)
GC_00000213	SFB_rat_Yit	6	6	1	1	0.939226	1	0.96866	COG0096	Ribosomal protein S8	J	GCF.000283555_01308	30S ribosomal protein S8 (rpsH)
GC_00000213	SFB_turkey	6	6	1	1	0.939226	1	0.96866	COG0096	Ribosomal protein S8	J	GCF.001655775_00734	30S ribosomal protein S8 (rpsH)
GC_00000214	SFB_human	6	6	1	1	0.86607	0.994303	0.925767	COG1473	Metal-dependent amidase/aminoacylase/carboxypeptidase	R	sfb.merged_00309	putative hydrolase YxeP (yxeP)
GC_00000214	SFB_mouse_Japan	6	6	1	1	0.86607	0.994303	0.925767	COG1473	Metal-dependent amidase/aminoacylase/carboxypeptidase	R	GCF.000270205_00347	putative hydrolase YxeP (yxeP)
GC_00000214	SFB_mouse_NL	6	6	1	1	0.86607	0.994303	0.925767	COG1473	Metal-dependent amidase/aminoacylase/carboxypeptidase	R	GCF.000709435_00333	putative hydrolase YxeP (yxeP)
GC_00000214	SFB_mouse_Yit	6	6	1	1	0.86607	0.994303	0.925767	COG1473	Metal-dependent amidase/aminoacylase/carboxypeptidase	R	GCF.000284435_00338	putative hydrolase YxeP (yxeP)
GC_00000214	SFB_rat_Yit	6	6	1	1	0.86607	0.994303	0.925767	COG1473	Metal-dependent amidase/aminoacylase/carboxypeptidase	R	GCF.000283555_00278	putative hydrolase YxeP (yxeP)
GC_00000214	SFB_turkey	6	6	1	1	0.86607	0.994303	0.925767	COG1473	Metal-dependent amidase/aminoacylase/carboxypeptidase	R	GCF.001655775_01317	putative hydrolase YxeP (yxeP)
GC_00000215	SFB_human	6	6	1	1	0.819985	0.995763	0.899365	COG0438	Glycosyltransferase involved in cell wall bisynthesis	M	sfb.merged_00863	D-inositol-3-phosphate glycosyltransferase (mshA_1)
GC_00000215	SFB_mouse_Japan	6	6	1	1	0.819985	0.995763	0.899365	COG0438	Glycosyltransferase involved in cell wall bisynthesis	M	GCF.000270205_00943	N-acetyl-alpha-D-glucosaminyl L-malate synthase (bshA)
GC_00000215	SFB_mouse_NL	6	6	1	1	0.819985	0.995763	0.899365	COG0438	Glycosyltransferase involved in cell wall bisynthesis	M	GCF.000709435_00947	N-acetyl-alpha-D-glucosaminyl L-malate synthase (bshA)
GC_00000215	SFB_mouse_Yit	6	6	1	1	0.819985	0.995763	0.899365	COG0438	Glycosyltransferase involved in cell wall bisynthesis	M	GCF.000284435_00911	N-acetyl-alpha-D-glucosaminyl L-malate synthase (bshA)
GC_00000215	SFB_rat_Yit	6	6	1	1	0.819985	0.995763	0.899365	COG0438	Glycosyltransferase involved in cell wall bisynthesis	M	GCF.000283555_00807	D-inositol-3-phosphate glycosyltransferase (mshA_3)
GC_00000215	SFB_turkey	6	6	1	1	0.819985	0.995763	0.899365	COG0438	Glycosyltransferase involved in cell wall bisynthesis	M	GCF.001655775_00465	D-inositol-3-phosphate glycosyltransferase (mshA_2)
GC_00000216	SFB_human	6	6	1	1	0.770793	0.994467	0.868459	COG1496	Copper oxidase (laccase) domain	P	sfb.merged_00873	Polyphenol oxidase (yfiH)
GC_00000216	SFB_mouse_Japan	6	6	1	1	0.770793	0.994467	0.868459	COG1496	Copper oxidase (laccase) domain	P	GCF.000270205_00880
GC_00000216	SFB_mouse_NL	6	6	1	1	0.770793	0.994467	0.868459	COG1496	Copper oxidase (laccase) domain	P	GCF.000709435_00887
GC_00000216	SFB_mouse_Yit	6	6	1	1	0.770793	0.994467	0.868459	COG1496	Copper oxidase (laccase) domain	P	GCF.000284435_00851
GC_00000216	SFB_rat_Yit	6	6	1	1	0.770793	0.994467	0.868459	COG1496	Copper oxidase (laccase) domain	P	GCF.000283555_00748
GC_00000216	SFB_turkey	6	6	1	1	0.770793	0.994467	0.868459	COG1496	Copper oxidase (laccase) domain	P	GCF.001655775_01070
GC_00000217	SFB_human	6	6	1	1	0.784023	0.972997	0.868348				sfb.merged_00296
GC_00000217	SFB_mouse_Japan	6	6	1	1	0.784023	0.972997	0.868348				GCF.000270205_01296
GC_00000217	SFB_mouse_NL	6	6	1	1	0.784023	0.972997	0.868348				GCF.000709435_01287
GC_00000217	SFB_mouse_Yit	6	6	1	1	0.784023	0.972997	0.868348				GCF.000284435_01247
GC_00000217	SFB_rat_Yit	6	6	1	1	0.784023	0.972997	0.868348				GCF.000283555_01147
GC_00000217	SFB_turkey	6	6	1	1	0.784023	0.972997	0.868348				GCF.001655775_00551
GC_00000218	SFB_human	6	6	1	1	0.810924	0.996644	0.894243	COG0010	Arginase family enzyme	E	sfb.merged_00299	Arginase (arg)
GC_00000218	SFB_mouse_Japan	6	6	1	1	0.810924	0.996644	0.894243	COG0010	Arginase family enzyme	E	GCF.000270205_01299	Arginase (rocF)
GC_00000218	SFB_mouse_NL	6	6	1	1	0.810924	0.996644	0.894243	COG0010	Arginase family enzyme	E	GCF.000709435_01290	Arginase (rocF)
GC_00000218	SFB_mouse_Yit	6	6	1	1	0.810924	0.996644	0.894243	COG0010	Arginase family enzyme	E	GCF.000284435_01250	Arginase (rocF)
GC_00000218	SFB_rat_Yit	6	6	1	1	0.810924	0.996644	0.894243	COG0010	Arginase family enzyme	E	GCF.000283555_01150	Arginase (rocF)
GC_00000218	SFB_turkey	6	6	1	1	0.810924	0.996644	0.894243	COG0010	Arginase family enzyme	E	GCF.001655775_00548	Arginase (rocF)
GC_00000219	SFB_human	6	6	1	1	0.865991	0.990017	0.92386	COG0180	Tryptophanyl-tRNA synthetase	J	sfb.merged_00287	Tryptophan--tRNA ligase (trpS)
GC_00000219	SFB_mouse_Japan	6	6	1	1	0.865991	0.990017	0.92386	COG0180	Tryptophanyl-tRNA synthetase	J	GCF.000270205_01410	Tryptophan--tRNA ligase (trpS)
GC_00000219	SFB_mouse_NL	6	6	1	1	0.865991	0.990017	0.92386	COG0180	Tryptophanyl-tRNA synthetase	J	GCF.000709435_01399	Tryptophan--tRNA ligase (trpS)
GC_00000219	SFB_mouse_Yit	6	6	1	1	0.865991	0.990017	0.92386	COG0180	Tryptophanyl-tRNA synthetase	J	GCF.000284435_01359	Tryptophan--tRNA ligase (trpS)
GC_00000219	SFB_rat_Yit	6	6	1	1	0.865991	0.990017	0.92386	COG0180	Tryptophanyl-tRNA synthetase	J	GCF.000283555_01258	Tryptophan--tRNA ligase (trpS)
GC_00000219	SFB_turkey	6	6	1	1	0.865991	0.990017	0.92386	COG0180	Tryptophanyl-tRNA synthetase	J	GCF.001655775_00683	Tryptophan--tRNA ligase (trpS)
GC_00000220	SFB_human	6	6	1	1	0.848831	0.976347	0.908135	COG1236	RNA processing exonuclease, beta-lactamase fold, Cft2 family	J	sfb.merged_00628	Ribonuclease
GC_00000220	SFB_mouse_Japan	6	6	1	1	0.848831	0.976347	0.908135	COG1236	RNA processing exonuclease, beta-lactamase fold, Cft2 family	J	GCF.000270205_00603	Ribonuclease
GC_00000220	SFB_mouse_NL	6	6	1	1	0.848831	0.976347	0.908135	COG1236	RNA processing exonuclease, beta-lactamase fold, Cft2 family	J	GCF.000709435_00588	Ribonuclease
GC_00000220	SFB_mouse_Yit	6	6	1	1	0.848831	0.976347	0.908135	COG1236	RNA processing exonuclease, beta-lactamase fold, Cft2 family	J	GCF.000284435_00595	Ribonuclease
GC_00000220	SFB_rat_Yit	6	6	1	1	0.848831	0.976347	0.908135	COG1236	RNA processing exonuclease, beta-lactamase fold, Cft2 family	J	GCF.000283555_00518	Ribonuclease
GC_00000220	SFB_turkey	6	6	1	1	0.848831	0.976347	0.908135	COG1236	RNA processing exonuclease, beta-lactamase fold, Cft2 family	J	GCF.001655775_00124	Ribonuclease
GC_00000221	SFB_human	6	6	1	1	0.907933	0.983104	0.944024	COG1190	Lysyl-tRNA synthetase (class II)	J	sfb.merged_00835	Lysine--tRNA ligase (lysS)
GC_00000221	SFB_mouse_Japan	6	6	1	1	0.907933	0.983104	0.944024	COG1190	Lysyl-tRNA synthetase (class II)	J	GCF.000270205_01509	Lysine--tRNA ligase (lysS)
GC_00000221	SFB_mouse_NL	6	6	1	1	0.907933	0.983104	0.944024	COG1190	Lysyl-tRNA synthetase (class II)	J	GCF.000709435_01558	Lysine--tRNA ligase (lysS)
GC_00000221	SFB_mouse_Yit	6	6	1	1	0.907933	0.983104	0.944024	COG1190	Lysyl-tRNA synthetase (class II)	J	GCF.000284435_01458	Lysine--tRNA ligase (lysS)
GC_00000221	SFB_rat_Yit	6	6	1	1	0.907933	0.983104	0.944024	COG1190	Lysyl-tRNA synthetase (class II)	J	GCF.000283555_01363	Lysine--tRNA ligase (lysS)
GC_00000221	SFB_turkey	6	6	1	1	0.907933	0.983104	0.944024	COG1190	Lysyl-tRNA synthetase (class II)	J	GCF.001655775_00041	Lysine--tRNA ligase (lysS)
GC_00000222	SFB_human	6	6	1	1	0.946734	0.996577	0.971016	COG0653	Preprotein translocase subunit SecA (ATPase, RNA helicase)	U	sfb.merged_00111	Protein translocase subunit SecA (secA)
GC_00000222	SFB_mouse_Japan	6	6	1	1	0.946734	0.996577	0.971016	COG0653	Preprotein translocase subunit SecA (ATPase, RNA helicase)	U	GCF.000270205_01336	Protein translocase subunit SecA (secA)
GC_00000222	SFB_mouse_NL	6	6	1	1	0.946734	0.996577	0.971016	COG0653	Preprotein translocase subunit SecA (ATPase, RNA helicase)	U	GCF.000709435_01326	Protein translocase subunit SecA (secA)
GC_00000222	SFB_mouse_Yit	6	6	1	1	0.946734	0.996577	0.971016	COG0653	Preprotein translocase subunit SecA (ATPase, RNA helicase)	U	GCF.000284435_01286	Protein translocase subunit SecA (secA)
GC_00000222	SFB_rat_Yit	6	6	1	1	0.946734	0.996577	0.971016	COG0653	Preprotein translocase subunit SecA (ATPase, RNA helicase)	U	GCF.000283555_01186	Protein translocase subunit SecA (secA)
GC_00000222	SFB_turkey	6	6	1	1	0.946734	0.996577	0.971016	COG0653	Preprotein translocase subunit SecA (ATPase, RNA helicase)	U	GCF.001655775_00015	Protein translocase subunit SecA (secA)
GC_00000223	SFB_human	6	6	1	1	0.986062	1	0.992982	COG0745	DNA-binding response regulator, OmpR family, contains REC and winged-helix (wHTH) domain	T|K	sfb.merged_00002	Transcriptional regulatory protein SrrA (srrA_1)
GC_00000223	SFB_mouse_Japan	6	6	1	1	0.986062	1	0.992982	COG0745	DNA-binding response regulator, OmpR family, contains REC and winged-helix (wHTH) domain	K|T	GCF.000270205_01533	Transcriptional regulatory protein SrrA (srrA_2)
GC_00000223	SFB_mouse_NL	6	6	1	1	0.986062	1	0.992982	COG0745	DNA-binding response regulator, OmpR family, contains REC and winged-helix (wHTH) domain	K|T	GCF.000709435_01582	Transcriptional regulatory protein SrrA (srrA_2)
GC_00000223	SFB_mouse_Yit	6	6	1	1	0.986062	1	0.992982	COG0745	DNA-binding response regulator, OmpR family, contains REC and winged-helix (wHTH) domain	K|T	GCF.000284435_01482	Transcriptional regulatory protein SrrA (srrA_2)
GC_00000223	SFB_rat_Yit	6	6	1	1	0.986062	1	0.992982	COG0745	DNA-binding response regulator, OmpR family, contains REC and winged-helix (wHTH) domain	T|K	GCF.000283555_01388	Transcriptional regulatory protein SrrA (srrA_2)
GC_00000223	SFB_turkey	6	6	1	1	0.986062	1	0.992982	COG0745	DNA-binding response regulator, OmpR family, contains REC and winged-helix (wHTH) domain	K|T	GCF.001655775_00062	Transcriptional regulatory protein SrrA (srrA_1)
GC_00000224	SFB_human	6	6	1	1	0.870018	1	0.930491	COG4786	Flagellar basal body rod protein FlgG	N	sfb.merged_00240	Flagellar basal-body rod protein FlgG (flgG_2)
GC_00000224	SFB_mouse_Japan	6	6	1	1	0.870018	1	0.930491	COG4786	Flagellar basal body rod protein FlgG	N	GCF.000270205_01170	Flagellar basal-body rod protein FlgG (flgG_2)
GC_00000224	SFB_mouse_NL	6	6	1	1	0.870018	1	0.930491	COG4786	Flagellar basal body rod protein FlgG	N	GCF.000709435_01172	Flagellar basal-body rod protein FlgG (flgG_2)
GC_00000224	SFB_mouse_Yit	6	6	1	1	0.870018	1	0.930491	COG4786	Flagellar basal body rod protein FlgG	N	GCF.000284435_01136	Flagellar basal-body rod protein FlgG (flgG_2)
GC_00000224	SFB_rat_Yit	6	6	1	1	0.870018	1	0.930491	COG4786	Flagellar basal body rod protein FlgG	N	GCF.000283555_01028	Flagellar basal-body rod protein FlgG (flgG_2)
GC_00000224	SFB_turkey	6	6	1	1	0.870018	1	0.930491	COG4786	Flagellar basal body rod protein FlgG	N	GCF.001655775_00665	Flagellar basal-body rod protein FlgG (flgG_3)
GC_00000225	SFB_human	6	6	1	1	0.834485	0.994856	0.907641	COG0420	DNA repair exonuclease SbcCD nuclease subunit	L	sfb.merged_00158	Nuclease SbcCD subunit D (sbcD)
GC_00000225	SFB_mouse_Japan	6	6	1	1	0.834485	0.994856	0.907641	COG0420	DNA repair exonuclease SbcCD nuclease subunit	L	GCF.000270205_01200	Nuclease SbcCD subunit D (sbcD)
GC_00000225	SFB_mouse_NL	6	6	1	1	0.834485	0.994856	0.907641	COG0420	DNA repair exonuclease SbcCD nuclease subunit	L	GCF.000709435_01203	Nuclease SbcCD subunit D (sbcD)
GC_00000225	SFB_mouse_Yit	6	6	1	1	0.834485	0.994856	0.907641	COG0420	DNA repair exonuclease SbcCD nuclease subunit	L	GCF.000284435_01166	Nuclease SbcCD subunit D (sbcD)
GC_00000225	SFB_rat_Yit	6	6	1	1	0.834485	0.994856	0.907641	COG0420	DNA repair exonuclease SbcCD nuclease subunit	L	GCF.000283555_01057	Nuclease SbcCD subunit D (sbcD)
GC_00000225	SFB_turkey	6	6	1	1	0.834485	0.994856	0.907641	COG0420	DNA repair exonuclease SbcCD nuclease subunit	L	GCF.001655775_00633	Nuclease SbcCD subunit D (sbcD)
GC_00000226	SFB_human	6	6	1	1	0.765027	0.957898	0.850667				sfb.merged_00295
GC_00000226	SFB_mouse_Japan	6	6	1	1	0.765027	0.957898	0.850667				GCF.000270205_01295
GC_00000226	SFB_mouse_NL	6	6	1	1	0.765027	0.957898	0.850667				GCF.000709435_01286
GC_00000226	SFB_mouse_Yit	6	6	1	1	0.765027	0.957898	0.850667				GCF.000284435_01246
GC_00000226	SFB_rat_Yit	6	6	1	1	0.765027	0.957898	0.850667				GCF.000283555_01146
GC_00000226	SFB_turkey	6	6	1	1	0.765027	0.957898	0.850667				GCF.001655775_00552
GC_00000227	SFB_human	6	6	1	1	0.813043	0.785132	0.798844	COG2739	Predicted DNA-binding protein YlxM, UPF0122 family	K	sfb.merged_01228
GC_00000227	SFB_mouse_Japan	6	6	1	1	0.813043	0.785132	0.798844	COG2739	Predicted DNA-binding protein YlxM, UPF0122 family	K	GCF.000270205_00715
GC_00000227	SFB_mouse_NL	6	6	1	1	0.813043	0.785132	0.798844	COG2739	Predicted DNA-binding protein YlxM, UPF0122 family	K	GCF.000709435_00701
GC_00000227	SFB_mouse_Yit	6	6	1	1	0.813043	0.785132	0.798844	COG2739	Predicted DNA-binding protein YlxM, UPF0122 family	K	GCF.000284435_00706
GC_00000227	SFB_rat_Yit	6	6	1	1	0.813043	0.785132	0.798844	COG2739	Predicted DNA-binding protein YlxM, UPF0122 family	K	GCF.000283555_00627
GC_00000227	SFB_turkey	6	6	1	1	0.813043	0.785132	0.798844	COG2739	Predicted DNA-binding protein YlxM, UPF0122 family	K	GCF.001655775_01596
GC_00000228	SFB_human	6	6	1	1	0.828752	0.989002	0.901814	COG0608	Single-stranded DNA-specific exonuclease, DHH superfamily, may be involved in archaeal DNA replication intiation	L	sfb.merged_00413	Single-stranded-DNA-specific exonuclease RecJ (recJ)
GC_00000228	SFB_mouse_Japan	6	6	1	1	0.828752	0.989002	0.901814	COG0608	Single-stranded DNA-specific exonuclease, DHH superfamily, may be involved in archaeal DNA replication intiation	L	GCF.000270205_00551	Single-stranded-DNA-specific exonuclease RecJ (recJ)
GC_00000228	SFB_mouse_NL	6	6	1	1	0.828752	0.989002	0.901814	COG0608	Single-stranded DNA-specific exonuclease, DHH superfamily, may be involved in archaeal DNA replication intiation	L	GCF.000709435_00537	Single-stranded-DNA-specific exonuclease RecJ (recJ)
GC_00000228	SFB_mouse_Yit	6	6	1	1	0.828752	0.989002	0.901814	COG0608	Single-stranded DNA-specific exonuclease, DHH superfamily, may be involved in archaeal DNA replication intiation	L	GCF.000284435_00542	Single-stranded-DNA-specific exonuclease RecJ (recJ)
GC_00000228	SFB_rat_Yit	6	6	1	1	0.828752	0.989002	0.901814	COG0608	Single-stranded DNA-specific exonuclease, DHH superfamily, may be involved in archaeal DNA replication intiation	L	GCF.000283555_00468	Single-stranded-DNA-specific exonuclease RecJ (recJ)
GC_00000228	SFB_turkey	6	6	1	1	0.828752	0.989002	0.901814	COG0608	Single-stranded DNA-specific exonuclease, DHH superfamily, may be involved in archaeal DNA replication intiation	L	GCF.001655775_01531	Single-stranded-DNA-specific exonuclease RecJ (recJ)
GC_00000229	SFB_human	6	6	1	1	0.853515	1	0.920969	COG0267	Ribosomal protein L33	J	sfb.merged_00433	50S ribosomal protein L33 (rpmG)
GC_00000229	SFB_mouse_Japan	6	6	1	1	0.853515	1	0.920969	COG0267	Ribosomal protein L33	J	GCF.000270205_01488	50S ribosomal protein L33 1 (rpmG1)
GC_00000229	SFB_mouse_NL	6	6	1	1	0.853515	1	0.920969	COG0267	Ribosomal protein L33	J	GCF.000709435_01477	50S ribosomal protein L33 1 (rpmG1)
GC_00000229	SFB_mouse_Yit	6	6	1	1	0.853515	1	0.920969	COG0267	Ribosomal protein L33	J	GCF.000284435_01437	50S ribosomal protein L33 1 (rpmG1)
GC_00000229	SFB_rat_Yit	6	6	1	1	0.853515	1	0.920969	COG0267	Ribosomal protein L33	J	GCF.000283555_01336	50S ribosomal protein L33 1 (rpmGA)
GC_00000229	SFB_turkey	6	6	1	1	0.853515	1	0.920969	COG0267	Ribosomal protein L33	J	GCF.001655775_00786	50S ribosomal protein L33 1 (rpmGA)
GC_00000230	SFB_human	6	6	1	1	0.843175	0.99425	0.912502	COG0020	Undecaprenyl pyrophosphate synthase	I	sfb.merged_00027	Ditrans,polycis-undecaprenyl-diphosphate synthase ((2E,6E)-farnesyl-diphosphate specific) (uppS)
GC_00000230	SFB_mouse_Japan	6	6	1	1	0.843175	0.99425	0.912502	COG0020	Undecaprenyl pyrophosphate synthase	I	GCF.000270205_00777	Ditrans,polycis-undecaprenyl-diphosphate synthase ((2E,6E)-farnesyl-diphosphate specific) (uppS)
GC_00000230	SFB_mouse_NL	6	6	1	1	0.843175	0.99425	0.912502	COG0020	Undecaprenyl pyrophosphate synthase	I	GCF.000709435_00765	Ditrans,polycis-undecaprenyl-diphosphate synthase ((2E,6E)-farnesyl-diphosphate specific) (uppS)
GC_00000230	SFB_mouse_Yit	6	6	1	1	0.843175	0.99425	0.912502	COG0020	Undecaprenyl pyrophosphate synthase	I	GCF.000284435_00767	Ditrans,polycis-undecaprenyl-diphosphate synthase ((2E,6E)-farnesyl-diphosphate specific) (uppS)
GC_00000230	SFB_rat_Yit	6	6	1	1	0.843175	0.99425	0.912502	COG0020	Undecaprenyl pyrophosphate synthase	I	GCF.000283555_00667	Ditrans,polycis-undecaprenyl-diphosphate synthase ((2E,6E)-farnesyl-diphosphate specific) (uppS)
GC_00000230	SFB_turkey	6	6	1	1	0.843175	0.99425	0.912502	COG0020	Undecaprenyl pyrophosphate synthase	I	GCF.001655775_01497	Ditrans,polycis-undecaprenyl-diphosphate synthase ((2E,6E)-farnesyl-diphosphate specific) (uppS)
GC_00000231	SFB_human	6	6	1	1	0.837788	0.995164	0.90972	COG0425	TusA-related sulfurtransferase	O	sfb.merged_01239
GC_00000231	SFB_mouse_Japan	6	6	1	1	0.837788	0.995164	0.90972	COG0425	TusA-related sulfurtransferase	O	GCF.000270205_00314
GC_00000231	SFB_mouse_NL	6	6	1	1	0.837788	0.995164	0.90972	COG0425	TusA-related sulfurtransferase	O	GCF.000709435_00300
GC_00000231	SFB_mouse_Yit	6	6	1	1	0.837788	0.995164	0.90972	COG0425	TusA-related sulfurtransferase	O	GCF.000284435_00305
GC_00000231	SFB_rat_Yit	6	6	1	1	0.837788	0.995164	0.90972	COG0425	TusA-related sulfurtransferase	O	GCF.000283555_00248
GC_00000231	SFB_turkey	6	6	1	1	0.837788	0.995164	0.90972	COG0425	TusA-related sulfurtransferase	O	GCF.001655775_01277
GC_00000232	SFB_human	6	6	1	1	0.935536	0.998446	0.965968	COG0772	Bacterial cell division protein FtsW, lipid II flippase	D	sfb.merged_00849	putative peptidoglycan glycosyltransferase FtsW (ftsW_2)
GC_00000232	SFB_mouse_Japan	6	6	1	1	0.935536	0.998446	0.965968	COG0772	Bacterial cell division protein FtsW, lipid II flippase	D	GCF.000270205_00960	putative peptidoglycan glycosyltransferase FtsW (ftsW)
GC_00000232	SFB_mouse_NL	6	6	1	1	0.935536	0.998446	0.965968	COG0772	Bacterial cell division protein FtsW, lipid II flippase	D	GCF.000709435_00966	putative peptidoglycan glycosyltransferase FtsW (ftsW)
GC_00000232	SFB_mouse_Yit	6	6	1	1	0.935536	0.998446	0.965968	COG0772	Bacterial cell division protein FtsW, lipid II flippase	D	GCF.000284435_00928	putative peptidoglycan glycosyltransferase FtsW (ftsW)
GC_00000232	SFB_rat_Yit	6	6	1	1	0.935536	0.998446	0.965968	COG0772	Bacterial cell division protein FtsW, lipid II flippase	D	GCF.000283555_00826	putative peptidoglycan glycosyltransferase FtsW (ftsW)
GC_00000232	SFB_turkey	6	6	1	1	0.935536	0.998446	0.965968	COG0772	Bacterial cell division protein FtsW, lipid II flippase	D	GCF.001655775_00761	putative peptidoglycan glycosyltransferase FtsW (ftsW_2)
GC_00000233	SFB_human	6	6	1	1	0.88358	1	0.938192	COG0097	Ribosomal protein L6P/L9E	J	sfb.merged_00484	50S ribosomal protein L6 (rplF)
GC_00000233	SFB_mouse_Japan	6	6	1	1	0.88358	1	0.938192	COG0097	Ribosomal protein L6P/L9E	J	GCF.000270205_01459	50S ribosomal protein L6 (rplF)
GC_00000233	SFB_mouse_NL	6	6	1	1	0.88358	1	0.938192	COG0097	Ribosomal protein L6P/L9E	J	GCF.000709435_01448	50S ribosomal protein L6 (rplF)
GC_00000233	SFB_mouse_Yit	6	6	1	1	0.88358	1	0.938192	COG0097	Ribosomal protein L6P/L9E	J	GCF.000284435_01408	50S ribosomal protein L6 (rplF)
GC_00000233	SFB_rat_Yit	6	6	1	1	0.88358	1	0.938192	COG0097	Ribosomal protein L6P/L9E	J	GCF.000283555_01307	50S ribosomal protein L6 (rplF)
GC_00000233	SFB_turkey	6	6	1	1	0.88358	1	0.938192	COG0097	Ribosomal protein L6P/L9E	J	GCF.001655775_00733	50S ribosomal protein L6 (rplF)
GC_00000234	SFB_human	6	6	1	1	0.816872	1	0.899207				sfb.merged_00090
GC_00000234	SFB_mouse_Japan	6	6	1	1	0.816872	1	0.899207				GCF.000270205_01416
GC_00000234	SFB_mouse_NL	6	6	1	1	0.816872	1	0.899207				GCF.000709435_01405
GC_00000234	SFB_mouse_Yit	6	6	1	1	0.816872	1	0.899207				GCF.000284435_01365
GC_00000234	SFB_rat_Yit	6	6	1	1	0.816872	1	0.899207				GCF.000283555_01264
GC_00000234	SFB_turkey	6	6	1	1	0.816872	1	0.899207				GCF.001655775_00689
GC_00000235	SFB_human	6	6	1	1	0.797024	0.963196	0.872266	COG0707	UDP-N-acetylglucosamine:LPS N-acetylglucosamine transferase	M	sfb.merged_01254	Processive diacylglycerol beta-glucosyltransferase (ugtP)
GC_00000235	SFB_mouse_Japan	6	6	1	1	0.797024	0.963196	0.872266	COG0707	UDP-N-acetylglucosamine:LPS N-acetylglucosamine transferase	M	GCF.000270205_01362	Processive diacylglycerol beta-glucosyltransferase (ugtP)
GC_00000235	SFB_mouse_NL	6	6	1	1	0.797024	0.963196	0.872266	COG0707	UDP-N-acetylglucosamine:LPS N-acetylglucosamine transferase	M	GCF.000709435_01352	Processive diacylglycerol beta-glucosyltransferase (ugtP)
GC_00000235	SFB_mouse_Yit	6	6	1	1	0.797024	0.963196	0.872266	COG0707	UDP-N-acetylglucosamine:LPS N-acetylglucosamine transferase	M	GCF.000284435_01312	Processive diacylglycerol beta-glucosyltransferase (ugtP)
GC_00000235	SFB_rat_Yit	6	6	1	1	0.797024	0.963196	0.872266	COG0707	UDP-N-acetylglucosamine:LPS N-acetylglucosamine transferase	M	GCF.000283555_01212	Processive diacylglycerol beta-glucosyltransferase (ugtP)
GC_00000235	SFB_turkey	6	6	1	1	0.797024	0.963196	0.872266	COG0707	UDP-N-acetylglucosamine:LPS N-acetylglucosamine transferase	M	GCF.001655775_00215	Processive diacylglycerol beta-glucosyltransferase (ugtP)
GC_00000236	SFB_human	6	6	1	1	0.792438	0.83359	0.812493				sfb.merged_01278
GC_00000236	SFB_mouse_Japan	6	6	1	1	0.792438	0.83359	0.812493	COG1266	Membrane protease YdiL, CAAX protease family	O	GCF.000270205_00199
GC_00000236	SFB_mouse_NL	6	6	1	1	0.792438	0.83359	0.812493	COG1266	Membrane protease YdiL, CAAX protease family	O	GCF.000709435_00191
GC_00000236	SFB_mouse_Yit	6	6	1	1	0.792438	0.83359	0.812493	COG1266	Membrane protease YdiL, CAAX protease family	O	GCF.000284435_00195
GC_00000236	SFB_rat_Yit	6	6	1	1	0.792438	0.83359	0.812493	COG1266	Membrane protease YdiL, CAAX protease family	O	GCF.000283555_00135
GC_00000236	SFB_turkey	6	6	1	1	0.792438	0.83359	0.812493				GCF.001655775_01239
GC_00000237	SFB_human	6	6	1	1	0.735812	0.880325	0.801607	COG0265	Periplasmic serine protease, S1-C subfamily, contain C-terminal PDZ domain	O	sfb.merged_00600	Serine protease Do-like HtrB (htrB)
GC_00000237	SFB_mouse_Japan	6	6	1	1	0.735812	0.880325	0.801607	COG0265	Periplasmic serine protease, S1-C subfamily, contain C-terminal PDZ domain	O	GCF.000270205_01531
GC_00000237	SFB_mouse_NL	6	6	1	1	0.735812	0.880325	0.801607	COG0265	Periplasmic serine protease, S1-C subfamily, contain C-terminal PDZ domain	O	GCF.000709435_01580
GC_00000237	SFB_mouse_Yit	6	6	1	1	0.735812	0.880325	0.801607	COG0265	Periplasmic serine protease, S1-C subfamily, contain C-terminal PDZ domain	O	GCF.000284435_01480
GC_00000237	SFB_rat_Yit	6	6	1	1	0.735812	0.880325	0.801607	COG0265	Periplasmic serine protease, S1-C subfamily, contain C-terminal PDZ domain	O	GCF.000283555_01386
GC_00000237	SFB_turkey	6	6	1	1	0.735812	0.880325	0.801607	COG0265	Periplasmic serine protease, S1-C subfamily, contain C-terminal PDZ domain	O	GCF.001655775_00060
GC_00000238	SFB_human	6	6	1	1	0.901815	0.934722	0.917974	COG2919	Cell division protein FtsB	D	sfb.merged_00790
GC_00000238	SFB_mouse_Japan	6	6	1	1	0.901815	0.934722	0.917974	COG2919	Cell division protein FtsB	D	GCF.000270205_01520
GC_00000238	SFB_mouse_NL	6	6	1	1	0.901815	0.934722	0.917974	COG2919	Cell division protein FtsB	D	GCF.000709435_01569
GC_00000238	SFB_mouse_Yit	6	6	1	1	0.901815	0.934722	0.917974	COG2919	Cell division protein FtsB	D	GCF.000284435_01469
GC_00000238	SFB_rat_Yit	6	6	1	1	0.901815	0.934722	0.917974	COG2919	Cell division protein FtsB	D	GCF.000283555_01374
GC_00000238	SFB_turkey	6	6	1	1	0.901815	0.934722	0.917974	COG2919	Cell division protein FtsB	D	GCF.001655775_00049
GC_00000239	SFB_human	6	6	1	1	0.891624	0.95698	0.923147	COG1722	Exonuclease VII small subunit	L	sfb.merged_00913	Exodeoxyribonuclease 7 small subunit (xseB)
GC_00000239	SFB_mouse_Japan	6	6	1	1	0.891624	0.95698	0.923147	COG1722	Exonuclease VII small subunit	L	GCF.000270205_00701	Exodeoxyribonuclease 7 small subunit (xseB)
GC_00000239	SFB_mouse_NL	6	6	1	1	0.891624	0.95698	0.923147	COG1722	Exonuclease VII small subunit	L	GCF.000709435_00687	Exodeoxyribonuclease 7 small subunit (xseB)
GC_00000239	SFB_mouse_Yit	6	6	1	1	0.891624	0.95698	0.923147	COG1722	Exonuclease VII small subunit	L	GCF.000284435_00692	Exodeoxyribonuclease 7 small subunit (xseB)
GC_00000239	SFB_rat_Yit	6	6	1	1	0.891624	0.95698	0.923147	COG1722	Exonuclease VII small subunit	L	GCF.000283555_00613	Exodeoxyribonuclease 7 small subunit (xseB)
GC_00000239	SFB_turkey	6	6	1	1	0.891624	0.95698	0.923147	COG1722	Exonuclease VII small subunit	L	GCF.001655775_01006	Exodeoxyribonuclease 7 small subunit (xseB)
GC_00000240	SFB_human	6	6	1	1	0.845537	0.994565	0.914016	COG4720	Uncharacterized membrane protein	S	sfb.merged_01103
GC_00000240	SFB_mouse_Japan	6	6	1	1	0.845537	0.994565	0.914016	COG4720	Uncharacterized membrane protein	S	GCF.000270205_01561
GC_00000240	SFB_mouse_NL	6	6	1	1	0.845537	0.994565	0.914016	COG4720	Uncharacterized membrane protein	S	GCF.000709435_01610
GC_00000240	SFB_mouse_Yit	6	6	1	1	0.845537	0.994565	0.914016	COG4720	Uncharacterized membrane protein	S	GCF.000284435_01511
GC_00000240	SFB_rat_Yit	6	6	1	1	0.845537	0.994565	0.914016	COG4720	Uncharacterized membrane protein	S	GCF.000283555_01416
GC_00000240	SFB_turkey	6	6	1	1	0.845537	0.994565	0.914016	COG4720	Uncharacterized membrane protein	S	GCF.001655775_00094
GC_00000241	SFB_human	6	6	1	1	0.877563	1	0.93479	COG0703|COG1605	Shikimate kinase|Chorismate mutase	E	sfb.merged_00399	Shikimate kinase (aroK)
GC_00000241	SFB_mouse_Japan	6	6	1	1	0.877563	1	0.93479	COG0703|COG1605	Shikimate kinase|Chorismate mutase	E	GCF.000270205_00222	Shikimate kinase (aroK)
GC_00000241	SFB_mouse_NL	6	6	1	1	0.877563	1	0.93479	COG0703|COG1605	Shikimate kinase|Chorismate mutase	E	GCF.000709435_00212	Shikimate kinase (aroK)
GC_00000241	SFB_mouse_Yit	6	6	1	1	0.877563	1	0.93479	COG0703|COG1605	Shikimate kinase|Chorismate mutase	E	GCF.000284435_00217	Shikimate kinase (aroK)
GC_00000241	SFB_rat_Yit	6	6	1	1	0.877563	1	0.93479	COG0703|COG1605	Shikimate kinase|Chorismate mutase	E	GCF.000283555_00158	Shikimate kinase (aroK)
GC_00000241	SFB_turkey	6	6	1	1	0.877563	1	0.93479	COG0703|COG1605	Shikimate kinase|Chorismate mutase	E	GCF.001655775_01211	Shikimate kinase (aroK)
GC_00000242	SFB_human	6	6	1	1	0.898722	1	0.94666	COG0203	Ribosomal protein L17	J	sfb.merged_00470	50S ribosomal protein L17 (rplQ)
GC_00000242	SFB_mouse_Japan	6	6	1	1	0.898722	1	0.94666	COG0203	Ribosomal protein L17	J	GCF.000270205_01445	50S ribosomal protein L17 (rplQ)
GC_00000242	SFB_mouse_NL	6	6	1	1	0.898722	1	0.94666	COG0203	Ribosomal protein L17	J	GCF.000709435_01434	50S ribosomal protein L17 (rplQ)
GC_00000242	SFB_mouse_Yit	6	6	1	1	0.898722	1	0.94666	COG0203	Ribosomal protein L17	J	GCF.000284435_01394	50S ribosomal protein L17 (rplQ)
GC_00000242	SFB_rat_Yit	6	6	1	1	0.898722	1	0.94666	COG0203	Ribosomal protein L17	J	GCF.000283555_01293	50S ribosomal protein L17 (rplQ)
GC_00000242	SFB_turkey	6	6	1	1	0.898722	1	0.94666	COG0203	Ribosomal protein L17	J	GCF.001655775_00719	50S ribosomal protein L17 (rplQ)
GC_00000243	SFB_human	6	6	1	1	0.903837	1	0.94949	COG1968	Undecaprenyl pyrophosphate phosphatase UppP	I	sfb.merged_00304	Undecaprenyl-diphosphatase (uppP)
GC_00000243	SFB_mouse_Japan	6	6	1	1	0.903837	1	0.94949	COG1968	Undecaprenyl pyrophosphate phosphatase UppP	I	GCF.000270205_01304	Undecaprenyl-diphosphatase (uppP)
GC_00000243	SFB_mouse_NL	6	6	1	1	0.903837	1	0.94949	COG1968	Undecaprenyl pyrophosphate phosphatase UppP	I	GCF.000709435_01295	Undecaprenyl-diphosphatase (uppP)
GC_00000243	SFB_mouse_Yit	6	6	1	1	0.903837	1	0.94949	COG1968	Undecaprenyl pyrophosphate phosphatase UppP	I	GCF.000284435_01255	Undecaprenyl-diphosphatase (uppP)
GC_00000243	SFB_rat_Yit	6	6	1	1	0.903837	1	0.94949	COG1968	Undecaprenyl pyrophosphate phosphatase UppP	I	GCF.000283555_01155	Undecaprenyl-diphosphatase (uppP)
GC_00000243	SFB_turkey	6	6	1	1	0.903837	1	0.94949	COG1968	Undecaprenyl pyrophosphate phosphatase UppP	I	GCF.001655775_00542	Undecaprenyl-diphosphatase (uppP)
GC_00000244	SFB_human	6	6	1	1	0.851426	0.984079	0.912959	COG0042	tRNA-dihydrouridine synthase	J	sfb.merged_00833	putative tRNA-dihydrouridine synthase (dus)
GC_00000244	SFB_mouse_Japan	6	6	1	1	0.851426	0.984079	0.912959	COG0042	tRNA-dihydrouridine synthase	J	GCF.000270205_01511	putative tRNA-dihydrouridine synthase (dus)
GC_00000244	SFB_mouse_NL	6	6	1	1	0.851426	0.984079	0.912959	COG0042	tRNA-dihydrouridine synthase	J	GCF.000709435_01560	putative tRNA-dihydrouridine synthase (dus)
GC_00000244	SFB_mouse_Yit	6	6	1	1	0.851426	0.984079	0.912959	COG0042	tRNA-dihydrouridine synthase	J	GCF.000284435_01460	putative tRNA-dihydrouridine synthase (dus)
GC_00000244	SFB_rat_Yit	6	6	1	1	0.851426	0.984079	0.912959	COG0042	tRNA-dihydrouridine synthase	J	GCF.000283555_01365	putative tRNA-dihydrouridine synthase (dus)
GC_00000244	SFB_turkey	6	6	1	1	0.851426	0.984079	0.912959	COG0042	tRNA-dihydrouridine synthase	J	GCF.001655775_00043	putative tRNA-dihydrouridine synthase (dus)
GC_00000245	SFB_human	6	6	1	1	0.809121	1	0.89449	COG0196	FAD synthase	H	sfb.merged_00015	Riboflavin biosynthesis protein RibF (ribF)
GC_00000245	SFB_mouse_Japan	6	6	1	1	0.809121	1	0.89449	COG0196	FAD synthase	H	GCF.000270205_00789	Riboflavin biosynthesis protein RibF (ribF)
GC_00000245	SFB_mouse_NL	6	6	1	1	0.809121	1	0.89449	COG0196	FAD synthase	H	GCF.000709435_00777	Riboflavin biosynthesis protein RibF (ribF)
GC_00000245	SFB_mouse_Yit	6	6	1	1	0.809121	1	0.89449	COG0196	FAD synthase	H	GCF.000284435_00779	Riboflavin biosynthesis protein RibF (ribF)
GC_00000245	SFB_rat_Yit	6	6	1	1	0.809121	1	0.89449	COG0196	FAD synthase	H	GCF.000283555_00682	Riboflavin biosynthesis protein RibF (ribF)
GC_00000245	SFB_turkey	6	6	1	1	0.809121	1	0.89449	COG0196	FAD synthase	H	GCF.001655775_01509	Riboflavin biosynthesis protein RibF (ribF)
GC_00000246	SFB_human	6	6	1	1	0.91358	0.978558	0.944953	COG0662|COG1396	Mannose-6-phosphate isomerase, cupin superfamily|Transcriptional regulator, contains XRE-family HTH domain	G|K	sfb.merged_00059	HTH-type transcriptional regulator PuuR (puuR)
GC_00000246	SFB_mouse_Japan	6	6	1	1	0.91358	0.978558	0.944953	COG0662|COG1396	Mannose-6-phosphate isomerase, cupin superfamily|Transcriptional regulator, contains XRE-family HTH domain	K|G	GCF.000270205_01569	HTH-type transcriptional regulator PuuR (puuR)
GC_00000246	SFB_mouse_NL	6	6	1	1	0.91358	0.978558	0.944953	COG0662|COG1396	Mannose-6-phosphate isomerase, cupin superfamily|Transcriptional regulator, contains XRE-family HTH domain	G|K	GCF.000709435_01618	HTH-type transcriptional regulator PuuR (puuR)
GC_00000246	SFB_mouse_Yit	6	6	1	1	0.91358	0.978558	0.944953	COG0662|COG1396	Mannose-6-phosphate isomerase, cupin superfamily|Transcriptional regulator, contains XRE-family HTH domain	G|K	GCF.000284435_01519	HTH-type transcriptional regulator PuuR (puuR)
GC_00000246	SFB_rat_Yit	6	6	1	1	0.91358	0.978558	0.944953	COG0662|COG1396	Mannose-6-phosphate isomerase, cupin superfamily|Transcriptional regulator, contains XRE-family HTH domain	G|K	GCF.000283555_01424	HTH-type transcriptional regulator PuuR (puuR)
GC_00000246	SFB_turkey	6	6	1	1	0.91358	0.978558	0.944953	COG0662|COG1396	Mannose-6-phosphate isomerase, cupin superfamily|Transcriptional regulator, contains XRE-family HTH domain	G|K	GCF.001655775_00102	HTH-type transcriptional regulator PuuR (puuR)
GC_00000247	SFB_human	6	6	1	1	0.978993	1	0.989385	COG1191	DNA-directed RNA polymerase specialized sigma subunit	K	sfb.merged_01092	RNA polymerase sigma-G factor (sigG)
GC_00000247	SFB_mouse_Japan	6	6	1	1	0.978993	1	0.989385	COG1191	DNA-directed RNA polymerase specialized sigma subunit	K	GCF.000270205_00884	RNA polymerase sigma-G factor (sigG)
GC_00000247	SFB_mouse_NL	6	6	1	1	0.978993	1	0.989385	COG1191	DNA-directed RNA polymerase specialized sigma subunit	K	GCF.000709435_00890	RNA polymerase sigma-G factor (sigG)
GC_00000247	SFB_mouse_Yit	6	6	1	1	0.978993	1	0.989385	COG1191	DNA-directed RNA polymerase specialized sigma subunit	K	GCF.000284435_00854	RNA polymerase sigma-G factor (sigG)
GC_00000247	SFB_rat_Yit	6	6	1	1	0.978993	1	0.989385	COG1191	DNA-directed RNA polymerase specialized sigma subunit	K	GCF.000283555_00751	RNA polymerase sigma-G factor (sigG)
GC_00000247	SFB_turkey	6	6	1	1	0.978993	1	0.989385	COG1191	DNA-directed RNA polymerase specialized sigma subunit	K	GCF.001655775_01458	RNA polymerase sigma-G factor (sigG)
GC_00000248	SFB_human	6	6	1	1	0.930598	1	0.964052	COG0103	Ribosomal protein S9	J	sfb.merged_00464	30S ribosomal protein S9 (rpsI)
GC_00000248	SFB_mouse_Japan	6	6	1	1	0.930598	1	0.964052	COG0103	Ribosomal protein S9	J	GCF.000270205_01439	30S ribosomal protein S9 (rpsI)
GC_00000248	SFB_mouse_NL	6	6	1	1	0.930598	1	0.964052	COG0103	Ribosomal protein S9	J	GCF.000709435_01428	30S ribosomal protein S9 (rpsI)
GC_00000248	SFB_mouse_Yit	6	6	1	1	0.930598	1	0.964052	COG0103	Ribosomal protein S9	J	GCF.000284435_01388	30S ribosomal protein S9 (rpsI)
GC_00000248	SFB_rat_Yit	6	6	1	1	0.930598	1	0.964052	COG0103	Ribosomal protein S9	J	GCF.000283555_01287	30S ribosomal protein S9 (rpsI)
GC_00000248	SFB_turkey	6	6	1	1	0.930598	1	0.964052	COG0103	Ribosomal protein S9	J	GCF.001655775_00713	30S ribosomal protein S9 (rpsI)
GC_00000249	SFB_human	6	6	1	1	0.846807	0.992213	0.913761	COG0289	Dihydrodipicolinate reductase	E	sfb.merged_00345	4-hydroxy-tetrahydrodipicolinate reductase (dapB)
GC_00000249	SFB_mouse_Japan	6	6	1	1	0.846807	0.992213	0.913761	COG0289	Dihydrodipicolinate reductase	E	GCF.000270205_00533	4-hydroxy-tetrahydrodipicolinate reductase (dapB)
GC_00000249	SFB_mouse_NL	6	6	1	1	0.846807	0.992213	0.913761	COG0289	Dihydrodipicolinate reductase	E	GCF.000709435_00520	4-hydroxy-tetrahydrodipicolinate reductase (dapB)
GC_00000249	SFB_mouse_Yit	6	6	1	1	0.846807	0.992213	0.913761	COG0289	Dihydrodipicolinate reductase	E	GCF.000284435_00525	4-hydroxy-tetrahydrodipicolinate reductase (dapB)
GC_00000249	SFB_rat_Yit	6	6	1	1	0.846807	0.992213	0.913761	COG0289	Dihydrodipicolinate reductase	E	GCF.000283555_00451	4-hydroxy-tetrahydrodipicolinate reductase (dapB)
GC_00000249	SFB_turkey	6	6	1	1	0.846807	0.992213	0.913761	COG0289	Dihydrodipicolinate reductase	E	GCF.001655775_00981	4-hydroxy-tetrahydrodipicolinate reductase (dapB)
GC_00000250	SFB_human	6	6	1	1	0.958273	1	0.978692	COG0574|COG1080	Phosphoenolpyruvate synthase/pyruvate phosphate dikinase|Phosphoenolpyruvate-protein kinase (PTS system EI component in bacteria)	G	sfb.merged_01020	Pyruvate, phosphate dikinase (ppdK)
GC_00000250	SFB_mouse_Japan	6	6	1	1	0.958273	1	0.978692	COG0574|COG1080	Phosphoenolpyruvate synthase/pyruvate phosphate dikinase|Phosphoenolpyruvate-protein kinase (PTS system EI component in bacteria)	G	GCF.000270205_00580	Pyruvate, phosphate dikinase (ppdK)
GC_00000250	SFB_mouse_NL	6	6	1	1	0.958273	1	0.978692	COG0574|COG1080	Phosphoenolpyruvate synthase/pyruvate phosphate dikinase|Phosphoenolpyruvate-protein kinase (PTS system EI component in bacteria)	G	GCF.000709435_00566	Pyruvate, phosphate dikinase (ppdK)
GC_00000250	SFB_mouse_Yit	6	6	1	1	0.958273	1	0.978692	COG0574|COG1080	Phosphoenolpyruvate synthase/pyruvate phosphate dikinase|Phosphoenolpyruvate-protein kinase (PTS system EI component in bacteria)	G	GCF.000284435_00571	Pyruvate, phosphate dikinase (ppdK)
GC_00000250	SFB_rat_Yit	6	6	1	1	0.958273	1	0.978692	COG0574|COG1080	Phosphoenolpyruvate synthase/pyruvate phosphate dikinase|Phosphoenolpyruvate-protein kinase (PTS system EI component in bacteria)	G	GCF.000283555_00497	Pyruvate, phosphate dikinase (ppdK)
GC_00000250	SFB_turkey	6	6	1	1	0.958273	1	0.978692	COG0574|COG1080	Phosphoenolpyruvate synthase/pyruvate phosphate dikinase|Phosphoenolpyruvate-protein kinase (PTS system EI component in bacteria)	G	GCF.001655775_01564	Pyruvate, phosphate dikinase (ppdK)
GC_00000251	SFB_human	6	6	1	1	0.753734	0.990962	0.85622	COG1982	Arginine/lysine/ornithine decarboxylase	E	sfb.merged_00842	Arginine decarboxylase (speA_2)
GC_00000251	SFB_mouse_Japan	6	6	1	1	0.753734	0.990962	0.85622	COG1982	Arginine/lysine/ornithine decarboxylase	E	GCF.000270205_01503	Arginine decarboxylase (speA_2)
GC_00000251	SFB_mouse_NL	6	6	1	1	0.753734	0.990962	0.85622	COG1982	Arginine/lysine/ornithine decarboxylase	E	GCF.000709435_01492	Arginine decarboxylase (speA_2)
GC_00000251	SFB_mouse_Yit	6	6	1	1	0.753734	0.990962	0.85622	COG1982	Arginine/lysine/ornithine decarboxylase	E	GCF.000284435_01452	Arginine decarboxylase (speA_2)
GC_00000251	SFB_rat_Yit	6	6	1	1	0.753734	0.990962	0.85622	COG1982	Arginine/lysine/ornithine decarboxylase	E	GCF.000283555_01351	Arginine decarboxylase (speA_2)
GC_00000251	SFB_turkey	6	6	1	1	0.753734	0.990962	0.85622	COG1982	Arginine/lysine/ornithine decarboxylase	E	GCF.001655775_00316	Arginine decarboxylase (speA_1)
GC_00000252	SFB_human	6	6	1	1	0.943015	0.991846	0.966815	COG0636|COG0636	FoF1-type ATP synthase, membrane subunit c/Archaeal/vacuolar-type H+-ATPase, subunit K|FoF1-type ATP synthase, membrane subunit c/Archaeal/vacuolar-type H+-ATPase, subunit K	C	sfb.merged_00077	V-type sodium ATPase subunit K (ntpK)
GC_00000252	SFB_mouse_Japan	6	6	1	1	0.943015	0.991846	0.966815	COG0636|COG0636	FoF1-type ATP synthase, membrane subunit c/Archaeal/vacuolar-type H+-ATPase, subunit K|FoF1-type ATP synthase, membrane subunit c/Archaeal/vacuolar-type H+-ATPase, subunit K	C	GCF.000270205_00354	V-type sodium ATPase subunit K (ntpK)
GC_00000252	SFB_mouse_NL	6	6	1	1	0.943015	0.991846	0.966815	COG0636|COG0636	FoF1-type ATP synthase, membrane subunit c/Archaeal/vacuolar-type H+-ATPase, subunit K|FoF1-type ATP synthase, membrane subunit c/Archaeal/vacuolar-type H+-ATPase, subunit K	C	GCF.000709435_00340	V-type sodium ATPase subunit K (ntpK)
GC_00000252	SFB_mouse_Yit	6	6	1	1	0.943015	0.991846	0.966815	COG0636|COG0636	FoF1-type ATP synthase, membrane subunit c/Archaeal/vacuolar-type H+-ATPase, subunit K|FoF1-type ATP synthase, membrane subunit c/Archaeal/vacuolar-type H+-ATPase, subunit K	C	GCF.000284435_00345	V-type sodium ATPase subunit K (ntpK)
GC_00000252	SFB_rat_Yit	6	6	1	1	0.943015	0.991846	0.966815	COG0636|COG0636	FoF1-type ATP synthase, membrane subunit c/Archaeal/vacuolar-type H+-ATPase, subunit K|FoF1-type ATP synthase, membrane subunit c/Archaeal/vacuolar-type H+-ATPase, subunit K	C	GCF.000283555_00285	V-type sodium ATPase subunit K (ntpK)
GC_00000252	SFB_turkey	6	6	1	1	0.943015	0.991846	0.966815	COG0636|COG0636	FoF1-type ATP synthase, membrane subunit c/Archaeal/vacuolar-type H+-ATPase, subunit K|FoF1-type ATP synthase, membrane subunit c/Archaeal/vacuolar-type H+-ATPase, subunit K	C	GCF.001655775_01324	V-type sodium ATPase subunit K (ntpK)
GC_00000253	SFB_human	6	6	1	1	0.818719	0.995122	0.898343				sfb.merged_00686
GC_00000253	SFB_mouse_Japan	6	6	1	1	0.818719	0.995122	0.898343				GCF.000270205_00242
GC_00000253	SFB_mouse_NL	6	6	1	1	0.818719	0.995122	0.898343				GCF.000709435_00232
GC_00000253	SFB_mouse_Yit	6	6	1	1	0.818719	0.995122	0.898343				GCF.000284435_00237
GC_00000253	SFB_rat_Yit	6	6	1	1	0.818719	0.995122	0.898343				GCF.000283555_00180
GC_00000253	SFB_turkey	6	6	1	1	0.818719	0.995122	0.898343				GCF.001655775_01186
GC_00000254	SFB_human	6	6	1	1	0.806557	1	0.892922				sfb.merged_00743
GC_00000254	SFB_mouse_Japan	6	6	1	1	0.806557	1	0.892922				GCF.000270205_00263
GC_00000254	SFB_mouse_NL	6	6	1	1	0.806557	1	0.892922				GCF.000709435_00253
GC_00000254	SFB_mouse_Yit	6	6	1	1	0.806557	1	0.892922				GCF.000284435_00258
GC_00000254	SFB_rat_Yit	6	6	1	1	0.806557	1	0.892922				GCF.000283555_00201
GC_00000254	SFB_turkey	6	6	1	1	0.806557	1	0.892922				GCF.001655775_01116
GC_00000255	SFB_human	6	6	1	1	0.822082	1	0.902355	COG0223	Methionyl-tRNA formyltransferase	J	sfb.merged_00134	Methionyl-tRNA formyltransferase (fmt)
GC_00000255	SFB_mouse_Japan	6	6	1	1	0.822082	1	0.902355	COG0223	Methionyl-tRNA formyltransferase	J	GCF.000270205_00647	Methionyl-tRNA formyltransferase (fmt)
GC_00000255	SFB_mouse_NL	6	6	1	1	0.822082	1	0.902355	COG0223	Methionyl-tRNA formyltransferase	J	GCF.000709435_00633	Methionyl-tRNA formyltransferase (fmt)
GC_00000255	SFB_mouse_Yit	6	6	1	1	0.822082	1	0.902355	COG0223	Methionyl-tRNA formyltransferase	J	GCF.000284435_00638	Methionyl-tRNA formyltransferase (fmt)
GC_00000255	SFB_rat_Yit	6	6	1	1	0.822082	1	0.902355	COG0223	Methionyl-tRNA formyltransferase	J	GCF.000283555_00562	Methionyl-tRNA formyltransferase (fmt)
GC_00000255	SFB_turkey	6	6	1	1	0.822082	1	0.902355	COG0223	Methionyl-tRNA formyltransferase	J	GCF.001655775_00165	Methionyl-tRNA formyltransferase (fmt)
GC_00000256	SFB_human	6	6	1	1	0.836364	0.996063	0.909254	COG4786	Flagellar basal body rod protein FlgG	N	sfb.merged_00239	Flagellar basal-body rod protein FlgG (flgG_1)
GC_00000256	SFB_mouse_Japan	6	6	1	1	0.836364	0.996063	0.909254	COG4786	Flagellar basal body rod protein FlgG	N	GCF.000270205_01171	Flagellar basal-body rod protein FlgG (flgG_3)
GC_00000256	SFB_mouse_NL	6	6	1	1	0.836364	0.996063	0.909254	COG4786	Flagellar basal body rod protein FlgG	N	GCF.000709435_01173	Flagellar basal-body rod protein FlgG (flgG_3)
GC_00000256	SFB_mouse_Yit	6	6	1	1	0.836364	0.996063	0.909254	COG4786	Flagellar basal body rod protein FlgG	N	GCF.000284435_01137	Flagellar basal-body rod protein FlgG (flgG_3)
GC_00000256	SFB_rat_Yit	6	6	1	1	0.836364	0.996063	0.909254	COG4786	Flagellar basal body rod protein FlgG	N	GCF.000283555_01029	Flagellar basal-body rod protein FlgG (flgG_3)
GC_00000256	SFB_turkey	6	6	1	1	0.836364	0.996063	0.909254	COG4786	Flagellar basal body rod protein FlgG	N	GCF.001655775_00664	Flagellar basal-body rod protein FlgG (flgG_2)
GC_00000257	SFB_human	6	6	1	1	0.930491	1	0.963994	COG1925	Phosphotransferase system, HPr and related phosphotransfer proteins	G|T	sfb.merged_01074	Phosphocarrier protein HPr (ptsH)
GC_00000257	SFB_mouse_Japan	6	6	1	1	0.930491	1	0.963994	COG1925	Phosphotransferase system, HPr and related phosphotransfer proteins	T|G	GCF.000270205_00801	Phosphocarrier protein HPr (ptsH)
GC_00000257	SFB_mouse_NL	6	6	1	1	0.930491	1	0.963994	COG1925	Phosphotransferase system, HPr and related phosphotransfer proteins	G|T	GCF.000709435_00789	Phosphocarrier protein HPr (ptsH)
GC_00000257	SFB_mouse_Yit	6	6	1	1	0.930491	1	0.963994	COG1925	Phosphotransferase system, HPr and related phosphotransfer proteins	G|T	GCF.000284435_00791	Phosphocarrier protein HPr (ptsH)
GC_00000257	SFB_rat_Yit	6	6	1	1	0.930491	1	0.963994	COG1925	Phosphotransferase system, HPr and related phosphotransfer proteins	T|G	GCF.000283555_00694	Phosphocarrier protein HPr (ptsH)
GC_00000257	SFB_turkey	6	6	1	1	0.930491	1	0.963994	COG1925	Phosphotransferase system, HPr and related phosphotransfer proteins	G|T	GCF.001655775_01143	Phosphocarrier protein HPr (ptsH)
GC_00000258	SFB_human	6	6	1	1	0.928852	1	0.963114				sfb.merged_01040
GC_00000258	SFB_mouse_Japan	6	6	1	1	0.928852	1	0.963114				GCF.000270205_00183
GC_00000258	SFB_mouse_NL	6	6	1	1	0.928852	1	0.963114				GCF.000709435_00175
GC_00000258	SFB_mouse_Yit	6	6	1	1	0.928852	1	0.963114				GCF.000284435_00179
GC_00000258	SFB_rat_Yit	6	6	1	1	0.928852	1	0.963114				GCF.000283555_00119
GC_00000258	SFB_turkey	6	6	1	1	0.928852	1	0.963114				GCF.001655775_00234
GC_00000259	SFB_human	6	6	1	1	0.84	1	0.913043	COG0792	Predicted endonuclease distantly related to archaeal Holliday junction resolvase	L	sfb.merged_01236
GC_00000259	SFB_mouse_Japan	6	6	1	1	0.84	1	0.913043	COG0792	Predicted endonuclease distantly related to archaeal Holliday junction resolvase	L	GCF.000270205_00725
GC_00000259	SFB_mouse_NL	6	6	1	1	0.84	1	0.913043	COG0792	Predicted endonuclease distantly related to archaeal Holliday junction resolvase	L	GCF.000709435_00710
GC_00000259	SFB_mouse_Yit	6	6	1	1	0.84	1	0.913043	COG0792	Predicted endonuclease distantly related to archaeal Holliday junction resolvase	L	GCF.000284435_00716
GC_00000259	SFB_rat_Yit	6	6	1	1	0.84	1	0.913043	COG0792	Predicted endonuclease distantly related to archaeal Holliday junction resolvase	L	GCF.000283555_00636
GC_00000259	SFB_turkey	6	6	1	1	0.84	1	0.913043	COG0792	Predicted endonuclease distantly related to archaeal Holliday junction resolvase	L	GCF.001655775_01588
GC_00000260	SFB_human	6	6	1	1	0.909535	1	0.952624	COG2177	Cell division protein FtsX	D	sfb.merged_00521	Cell division protein FtsX (ftsX)
GC_00000260	SFB_mouse_Japan	6	6	1	1	0.909535	1	0.952624	COG2177	Cell division protein FtsX	D	GCF.000270205_00086	Cell division protein FtsX (ftsX)
GC_00000260	SFB_mouse_NL	6	6	1	1	0.909535	1	0.952624	COG2177	Cell division protein FtsX	D	GCF.000709435_00085	Cell division protein FtsX (ftsX)
GC_00000260	SFB_mouse_Yit	6	6	1	1	0.909535	1	0.952624	COG2177	Cell division protein FtsX	D	GCF.000284435_00083	Cell division protein FtsX (ftsX)
GC_00000260	SFB_rat_Yit	6	6	1	1	0.909535	1	0.952624	COG2177	Cell division protein FtsX	D	GCF.000283555_00084	Cell division protein FtsX (ftsX)
GC_00000260	SFB_turkey	6	6	1	1	0.909535	1	0.952624	COG2177	Cell division protein FtsX	D	GCF.001655775_00267	Cell division protein FtsX (ftsX)
GC_00000261	SFB_human	6	6	1	1	0.793144	0.947748	0.863581	COG0835	Chemotaxis signal transduction protein	N|T	sfb.merged_00712	Chemotaxis protein CheW (cheW_2)
GC_00000261	SFB_mouse_Japan	6	6	1	1	0.793144	0.947748	0.863581	COG0835	Chemotaxis signal transduction protein	N|T	GCF.000270205_00611	Chemotaxis protein CheW (cheW_1)
GC_00000261	SFB_mouse_NL	6	6	1	1	0.793144	0.947748	0.863581	COG0835	Chemotaxis signal transduction protein	T|N	GCF.000709435_00596	Chemotaxis protein CheW (cheW_1)
GC_00000261	SFB_mouse_Yit	6	6	1	1	0.793144	0.947748	0.863581	COG0835	Chemotaxis signal transduction protein	N|T	GCF.000284435_00603	Chemotaxis protein CheW (cheW_1)
GC_00000261	SFB_rat_Yit	6	6	1	1	0.793144	0.947748	0.863581	COG0835	Chemotaxis signal transduction protein	T|N	GCF.000283555_00526	Chemotaxis protein CheW (cheW_1)
GC_00000261	SFB_turkey	6	6	1	1	0.793144	0.947748	0.863581	COG0835	Chemotaxis signal transduction protein	T|N	GCF.001655775_00133	Chemotaxis protein CheW (cheW_1)
GC_00000262	SFB_human	6	6	1	1	0.847321	0.992131	0.914026	COG0631	Serine/threonine protein phosphatase PrpC	T	sfb.merged_00138	Serine/threonine phosphatase stp (stp)
GC_00000262	SFB_mouse_Japan	6	6	1	1	0.847321	0.992131	0.914026	COG0631	Serine/threonine protein phosphatase PrpC	T	GCF.000270205_00651	Serine/threonine phosphatase stp (stp)
GC_00000262	SFB_mouse_NL	6	6	1	1	0.847321	0.992131	0.914026	COG0631	Serine/threonine protein phosphatase PrpC	T	GCF.000709435_00637	Serine/threonine phosphatase stp (stp)
GC_00000262	SFB_mouse_Yit	6	6	1	1	0.847321	0.992131	0.914026	COG0631	Serine/threonine protein phosphatase PrpC	T	GCF.000284435_00642	Serine/threonine phosphatase stp (stp)
GC_00000262	SFB_rat_Yit	6	6	1	1	0.847321	0.992131	0.914026	COG0631	Serine/threonine protein phosphatase PrpC	T	GCF.000283555_00566	Serine/threonine phosphatase stp (stp)
GC_00000262	SFB_turkey	6	6	1	1	0.847321	0.992131	0.914026	COG0631	Serine/threonine protein phosphatase PrpC	T	GCF.001655775_01568	Serine/threonine phosphatase stp (stp)
GC_00000263	SFB_human	6	6	1	1	0.814414	1	0.897716	COG1235	Phosphoribosyl 1,2-cyclic phosphodiesterase	P	sfb.merged_00066	Putative metallo-hydrolase YycJ (yycJ)
GC_00000263	SFB_mouse_Japan	6	6	1	1	0.814414	1	0.897716	COG1235	Phosphoribosyl 1,2-cyclic phosphodiesterase	P	GCF.000270205_01575	Putative metallo-hydrolase YycJ (yycJ)
GC_00000263	SFB_mouse_NL	6	6	1	1	0.814414	1	0.897716	COG1235	Phosphoribosyl 1,2-cyclic phosphodiesterase	P	GCF.000709435_01624	Putative metallo-hydrolase YycJ (yycJ)
GC_00000263	SFB_mouse_Yit	6	6	1	1	0.814414	1	0.897716	COG1235	Phosphoribosyl 1,2-cyclic phosphodiesterase	P	GCF.000284435_01525	Putative metallo-hydrolase YycJ (yycJ)
GC_00000263	SFB_rat_Yit	6	6	1	1	0.814414	1	0.897716	COG1235	Phosphoribosyl 1,2-cyclic phosphodiesterase	P	GCF.000283555_01430	Putative metallo-hydrolase YycJ (yycJ)
GC_00000263	SFB_turkey	6	6	1	1	0.814414	1	0.897716	COG1235	Phosphoribosyl 1,2-cyclic phosphodiesterase	P	GCF.001655775_00527	Putative metallo-hydrolase YycJ (yycJ)
GC_00000264	SFB_human	6	6	1	1	0.787219	0.812686	0.79975	COG2267	Lysophospholipase, alpha-beta hydrolase superfamily	I	sfb.merged_01305	Monoacylglycerol lipase
GC_00000264	SFB_mouse_Japan	6	6	1	1	0.787219	0.812686	0.79975	COG2267	Lysophospholipase, alpha-beta hydrolase superfamily	I	GCF.000270205_01401
GC_00000264	SFB_mouse_NL	6	6	1	1	0.787219	0.812686	0.79975	COG2267	Lysophospholipase, alpha-beta hydrolase superfamily	I	GCF.000709435_01391
GC_00000264	SFB_mouse_Yit	6	6	1	1	0.787219	0.812686	0.79975	COG2267	Lysophospholipase, alpha-beta hydrolase superfamily	I	GCF.000284435_01351
GC_00000264	SFB_rat_Yit	6	6	1	1	0.787219	0.812686	0.79975	COG2267	Lysophospholipase, alpha-beta hydrolase superfamily	I	GCF.000283555_01251
GC_00000264	SFB_turkey	6	6	1	1	0.787219	0.812686	0.79975	COG2267	Lysophospholipase, alpha-beta hydrolase superfamily	I	GCF.001655775_00674
GC_00000265	SFB_human	6	6	1	1	0.77293	0.942607	0.849377	COG2805	Tfp pilus assembly protein PilT, pilus retraction ATPase	N|W	sfb.merged_00503	putative protein YggR (yggR)
GC_00000265	SFB_mouse_Japan	6	6	1	1	0.77293	0.942607	0.849377	COG2805	Tfp pilus assembly protein PilT, pilus retraction ATPase	W|N	GCF.000270205_00889	putative protein YggR (yggR)
GC_00000265	SFB_mouse_NL	6	6	1	1	0.77293	0.942607	0.849377	COG2805	Tfp pilus assembly protein PilT, pilus retraction ATPase	W|N	GCF.000709435_00895	putative protein YggR (yggR)
GC_00000265	SFB_mouse_Yit	6	6	1	1	0.77293	0.942607	0.849377	COG2805	Tfp pilus assembly protein PilT, pilus retraction ATPase	N|W	GCF.000284435_00859	putative protein YggR (yggR)
GC_00000265	SFB_rat_Yit	6	6	1	1	0.77293	0.942607	0.849377	COG2805	Tfp pilus assembly protein PilT, pilus retraction ATPase	N|W	GCF.000283555_00756	Twitching mobility protein (pilT)
GC_00000265	SFB_turkey	6	6	1	1	0.77293	0.942607	0.849377	COG2805	Tfp pilus assembly protein PilT, pilus retraction ATPase	W|N	GCF.001655775_01453	putative protein YggR (yggR)
GC_00000266	SFB_human	6	6	1	1	0.731196	0.976639	0.83628	COG2868	Uncharacterized conserved protein YsxB, DUF464 family	S	sfb.merged_01213
GC_00000266	SFB_mouse_Japan	6	6	1	1	0.731196	0.976639	0.83628	COG2868	Uncharacterized conserved protein YsxB, DUF464 family	S	GCF.000270205_00469
GC_00000266	SFB_mouse_NL	6	6	1	1	0.731196	0.976639	0.83628	COG2868	Uncharacterized conserved protein YsxB, DUF464 family	S	GCF.000709435_00456
GC_00000266	SFB_mouse_Yit	6	6	1	1	0.731196	0.976639	0.83628	COG2868	Uncharacterized conserved protein YsxB, DUF464 family	S	GCF.000284435_00460
GC_00000266	SFB_rat_Yit	6	6	1	1	0.731196	0.976639	0.83628	COG2868	Uncharacterized conserved protein YsxB, DUF464 family	S	GCF.000283555_00386
GC_00000266	SFB_turkey	6	6	1	1	0.731196	0.976639	0.83628	COG2868	Uncharacterized conserved protein YsxB, DUF464 family	S	GCF.001655775_00914
GC_00000267	SFB_human	6	6	1	1	0.803182	0.995622	0.889108	COG0486	tRNA U34 5-carboxymethylaminomethyl modifying GTPase MnmE/TrmE	J	sfb.merged_00868	tRNA modification GTPase MnmE (mnmE)
GC_00000267	SFB_mouse_Japan	6	6	1	1	0.803182	0.995622	0.889108	COG0486	tRNA U34 5-carboxymethylaminomethyl modifying GTPase MnmE/TrmE	J	GCF.000270205_01594	tRNA modification GTPase MnmE (mnmE_2)
GC_00000267	SFB_mouse_NL	6	6	1	1	0.803182	0.995622	0.889108	COG0486	tRNA U34 5-carboxymethylaminomethyl modifying GTPase MnmE/TrmE	J	GCF.000709435_01643	tRNA modification GTPase MnmE (mnmE_2)
GC_00000267	SFB_mouse_Yit	6	6	1	1	0.803182	0.995622	0.889108	COG0486	tRNA U34 5-carboxymethylaminomethyl modifying GTPase MnmE/TrmE	J	GCF.000284435_01544	tRNA modification GTPase MnmE (mnmE_2)
GC_00000267	SFB_rat_Yit	6	6	1	1	0.803182	0.995622	0.889108	COG0486	tRNA U34 5-carboxymethylaminomethyl modifying GTPase MnmE/TrmE	J	GCF.000283555_01449	tRNA modification GTPase MnmE (mnmE_2)
GC_00000267	SFB_turkey	6	6	1	1	0.803182	0.995622	0.889108	COG0486	tRNA U34 5-carboxymethylaminomethyl modifying GTPase MnmE/TrmE	J	GCF.001655775_00508	tRNA modification GTPase MnmE (mnmE_1)
GC_00000268	SFB_human	6	6	1	1	0.933944	1	0.965844	COG0205	6-phosphofructokinase	G	sfb.merged_00303	Pyrophosphate--fructose 6-phosphate 1-phosphotransferase (pfp)
GC_00000268	SFB_mouse_Japan	6	6	1	1	0.933944	1	0.965844	COG0205	6-phosphofructokinase	G	GCF.000270205_01303	ATP-dependent 6-phosphofructokinase 2 (pfkA2)
GC_00000268	SFB_mouse_NL	6	6	1	1	0.933944	1	0.965844	COG0205	6-phosphofructokinase	G	GCF.000709435_01294	ATP-dependent 6-phosphofructokinase 2 (pfkA2)
GC_00000268	SFB_mouse_Yit	6	6	1	1	0.933944	1	0.965844	COG0205	6-phosphofructokinase	G	GCF.000284435_01254	ATP-dependent 6-phosphofructokinase 2 (pfkA2)
GC_00000268	SFB_rat_Yit	6	6	1	1	0.933944	1	0.965844	COG0205	6-phosphofructokinase	G	GCF.000283555_01154	Pyrophosphate--fructose 6-phosphate 1-phosphotransferase (pfp)
GC_00000268	SFB_turkey	6	6	1	1	0.933944	1	0.965844	COG0205	6-phosphofructokinase	G	GCF.001655775_00543	Pyrophosphate--fructose 6-phosphate 1-phosphotransferase (pfp)
GC_00000269	SFB_human	6	6	1	1	0.968773	0.996296	0.982342	COG2088	DNA-binding protein SpoVG, cell septation regulator	D	sfb.merged_00556	Putative septation protein SpoVG (spoVG)
GC_00000269	SFB_mouse_Japan	6	6	1	1	0.968773	0.996296	0.982342	COG2088	DNA-binding protein SpoVG, cell septation regulator	D	GCF.000270205_01539	Putative septation protein SpoVG (spoVG)
GC_00000269	SFB_mouse_NL	6	6	1	1	0.968773	0.996296	0.982342	COG2088	DNA-binding protein SpoVG, cell septation regulator	D	GCF.000709435_01588	Putative septation protein SpoVG (spoVG)
GC_00000269	SFB_mouse_Yit	6	6	1	1	0.968773	0.996296	0.982342	COG2088	DNA-binding protein SpoVG, cell septation regulator	D	GCF.000284435_01488	Putative septation protein SpoVG (spoVG)
GC_00000269	SFB_rat_Yit	6	6	1	1	0.968773	0.996296	0.982342	COG2088	DNA-binding protein SpoVG, cell septation regulator	D	GCF.000283555_01394	Putative septation protein SpoVG (spoVG)
GC_00000269	SFB_turkey	6	6	1	1	0.968773	0.996296	0.982342	COG2088	DNA-binding protein SpoVG, cell septation regulator	D	GCF.001655775_00068	Putative septation protein SpoVG (spoVG)
GC_00000270	SFB_human	6	6	1	1	0.816938	0.985372	0.893285	COG1381	Recombinational DNA repair protein (RecF pathway)	L	sfb.merged_00585	DNA repair protein RecO (recO)
GC_00000270	SFB_mouse_Japan	6	6	1	1	0.816938	0.985372	0.893285	COG1381	Recombinational DNA repair protein (RecF pathway)	L	GCF.000270205_00578	DNA repair protein RecO (recO)
GC_00000270	SFB_mouse_NL	6	6	1	1	0.816938	0.985372	0.893285	COG1381	Recombinational DNA repair protein (RecF pathway)	L	GCF.000709435_00564	DNA repair protein RecO (recO)
GC_00000270	SFB_mouse_Yit	6	6	1	1	0.816938	0.985372	0.893285	COG1381	Recombinational DNA repair protein (RecF pathway)	L	GCF.000284435_00569	DNA repair protein RecO (recO)
GC_00000270	SFB_rat_Yit	6	6	1	1	0.816938	0.985372	0.893285	COG1381	Recombinational DNA repair protein (RecF pathway)	L	GCF.000283555_00495	DNA repair protein RecO (recO)
GC_00000270	SFB_turkey	6	6	1	1	0.816938	0.985372	0.893285	COG1381	Recombinational DNA repair protein (RecF pathway)	L	GCF.001655775_01562	DNA repair protein RecO (recO)
GC_00000271	SFB_human	6	6	1	1	0.948718	1	0.973684	COG0049	Ribosomal protein S7	J	sfb.merged_00443	30S ribosomal protein S7 (rpsG)
GC_00000271	SFB_mouse_Japan	6	6	1	1	0.948718	1	0.973684	COG0049	Ribosomal protein S7	J	GCF.000270205_01478	30S ribosomal protein S7 (rpsG)
GC_00000271	SFB_mouse_NL	6	6	1	1	0.948718	1	0.973684	COG0049	Ribosomal protein S7	J	GCF.000709435_01467	30S ribosomal protein S7 (rpsG)
GC_00000271	SFB_mouse_Yit	6	6	1	1	0.948718	1	0.973684	COG0049	Ribosomal protein S7	J	GCF.000284435_01427	30S ribosomal protein S7 (rpsG)
GC_00000271	SFB_rat_Yit	6	6	1	1	0.948718	1	0.973684	COG0049	Ribosomal protein S7	J	GCF.000283555_01326	30S ribosomal protein S7 (rpsG)
GC_00000271	SFB_turkey	6	6	1	1	0.948718	1	0.973684	COG0049	Ribosomal protein S7	J	GCF.001655775_00776	30S ribosomal protein S7 (rpsG)
GC_00000272	SFB_human	6	6	1	1	0.81051	0.968556	0.882513	COG1344	Flagellin and related hook-associated protein FlgL	N	sfb.merged_00423
GC_00000272	SFB_mouse_Japan	6	6	1	1	0.81051	0.968556	0.882513	COG1344	Flagellin and related hook-associated protein FlgL	N	GCF.000270205_01095
GC_00000272	SFB_mouse_NL	6	6	1	1	0.81051	0.968556	0.882513	COG1344	Flagellin and related hook-associated protein FlgL	N	GCF.000709435_01099
GC_00000272	SFB_mouse_Yit	6	6	1	1	0.81051	0.968556	0.882513	COG1344	Flagellin and related hook-associated protein FlgL	N	GCF.000284435_01063
GC_00000272	SFB_rat_Yit	6	6	1	1	0.81051	0.968556	0.882513	COG1344	Flagellin and related hook-associated protein FlgL	N	GCF.000283555_00957
GC_00000272	SFB_turkey	6	6	1	1	0.81051	0.968556	0.882513	COG1344	Flagellin and related hook-associated protein FlgL	N	GCF.001655775_00358
GC_00000273	SFB_human	6	6	1	1	0.823004	0.99264	0.899897	COG0671	Membrane-associated phospholipid phosphatase	I	sfb.merged_01280
GC_00000273	SFB_mouse_Japan	6	6	1	1	0.823004	0.99264	0.899897	COG0671	Membrane-associated phospholipid phosphatase	I	GCF.000270205_00201
GC_00000273	SFB_mouse_NL	6	6	1	1	0.823004	0.99264	0.899897	COG0671	Membrane-associated phospholipid phosphatase	I	GCF.000709435_00193
GC_00000273	SFB_mouse_Yit	6	6	1	1	0.823004	0.99264	0.899897	COG0671	Membrane-associated phospholipid phosphatase	I	GCF.000284435_00197
GC_00000273	SFB_rat_Yit	6	6	1	1	0.823004	0.99264	0.899897	COG0671	Membrane-associated phospholipid phosphatase	I	GCF.000283555_00137
GC_00000273	SFB_turkey	6	6	1	1	0.823004	0.99264	0.899897	COG0671	Membrane-associated phospholipid phosphatase	I	GCF.001655775_01241
GC_00000274	SFB_human	6	6	1	1	0.798279	0.993837	0.885388	COG0124	Histidyl-tRNA synthetase	J	sfb.merged_00258	Histidine--tRNA ligase (hisS)
GC_00000274	SFB_mouse_Japan	6	6	1	1	0.798279	0.993837	0.885388	COG0124	Histidyl-tRNA synthetase	J	GCF.000270205_00915	Histidine--tRNA ligase (hisS)
GC_00000274	SFB_mouse_NL	6	6	1	1	0.798279	0.993837	0.885388	COG0124	Histidyl-tRNA synthetase	J	GCF.000709435_00921	Histidine--tRNA ligase (hisS)
GC_00000274	SFB_mouse_Yit	6	6	1	1	0.798279	0.993837	0.885388	COG0124	Histidyl-tRNA synthetase	J	GCF.000284435_00885	Histidine--tRNA ligase (hisS)
GC_00000274	SFB_rat_Yit	6	6	1	1	0.798279	0.993837	0.885388	COG0124	Histidyl-tRNA synthetase	J	GCF.000283555_00782	Histidine--tRNA ligase (hisS)
GC_00000274	SFB_turkey	6	6	1	1	0.798279	0.993837	0.885388	COG0124	Histidyl-tRNA synthetase	J	GCF.001655775_00439	Histidine--tRNA ligase (hisS)
GC_00000275	SFB_human	6	6	1	1	0.82822	0.987223	0.900759	COG1189	Predicted rRNA methylase YqxC, contains S4 and FtsJ domains	J	sfb.merged_00915	16S/23S rRNA (cytidine-2'-O)-methyltransferase TlyA (tlyA)
GC_00000275	SFB_mouse_Japan	6	6	1	1	0.82822	0.987223	0.900759	COG1189	Predicted rRNA methylase YqxC, contains S4 and FtsJ domains	J	GCF.000270205_00703	16S/23S rRNA (cytidine-2'-O)-methyltransferase TlyA (tlyA)
GC_00000275	SFB_mouse_NL	6	6	1	1	0.82822	0.987223	0.900759	COG1189	Predicted rRNA methylase YqxC, contains S4 and FtsJ domains	J	GCF.000709435_00689	16S/23S rRNA (cytidine-2'-O)-methyltransferase TlyA (tlyA)
GC_00000275	SFB_mouse_Yit	6	6	1	1	0.82822	0.987223	0.900759	COG1189	Predicted rRNA methylase YqxC, contains S4 and FtsJ domains	J	GCF.000284435_00694	16S/23S rRNA (cytidine-2'-O)-methyltransferase TlyA (tlyA)
GC_00000275	SFB_rat_Yit	6	6	1	1	0.82822	0.987223	0.900759	COG1189	Predicted rRNA methylase YqxC, contains S4 and FtsJ domains	J	GCF.000283555_00615	16S/23S rRNA (cytidine-2'-O)-methyltransferase TlyA (tlyA)
GC_00000275	SFB_turkey	6	6	1	1	0.82822	0.987223	0.900759	COG1189	Predicted rRNA methylase YqxC, contains S4 and FtsJ domains	J	GCF.001655775_01008	16S/23S rRNA (cytidine-2'-O)-methyltransferase TlyA (tlyA)
GC_00000276	SFB_human	6	6	1	1	0.890441	0.995854	0.940202	COG1067|COG1200	Predicted ATP-dependent protease|RecG-like helicase	L|O	sfb.merged_00058	Lon protease (lon)
GC_00000276	SFB_mouse_Japan	6	6	1	1	0.890441	0.995854	0.940202	COG1067|COG1200	Predicted ATP-dependent protease|RecG-like helicase	O|L	GCF.000270205_01568	Lon protease (lon)
GC_00000276	SFB_mouse_NL	6	6	1	1	0.890441	0.995854	0.940202	COG1067|COG1200	Predicted ATP-dependent protease|RecG-like helicase	O|L	GCF.000709435_01617	Lon protease (lon)
GC_00000276	SFB_mouse_Yit	6	6	1	1	0.890441	0.995854	0.940202	COG1067|COG1200	Predicted ATP-dependent protease|RecG-like helicase	O|L	GCF.000284435_01518	Lon protease (lon)
GC_00000276	SFB_rat_Yit	6	6	1	1	0.890441	0.995854	0.940202	COG1067|COG1200	Predicted ATP-dependent protease|RecG-like helicase	O|L	GCF.000283555_01423	Lon protease (lon)
GC_00000276	SFB_turkey	6	6	1	1	0.890441	0.995854	0.940202	COG1067|COG1200	Predicted ATP-dependent protease|RecG-like helicase	L|O	GCF.001655775_00101	Lon protease (lon_1)
GC_00000277	SFB_human	6	6	1	1	0.906508	1	0.950962	COG1558	Flagellar basal body rod protein FlgC	N	sfb.merged_00943	Flagellar basal-body rod protein FlgC (flgC)
GC_00000277	SFB_mouse_Japan	6	6	1	1	0.906508	1	0.950962	COG1558	Flagellar basal body rod protein FlgC	N	GCF.000270205_01023	Flagellar basal-body rod protein FlgC (flgC)
GC_00000277	SFB_mouse_NL	6	6	1	1	0.906508	1	0.950962	COG1558	Flagellar basal body rod protein FlgC	N	GCF.000709435_01029	Flagellar basal-body rod protein FlgC (flgC)
GC_00000277	SFB_mouse_Yit	6	6	1	1	0.906508	1	0.950962	COG1558	Flagellar basal body rod protein FlgC	N	GCF.000284435_00991	Flagellar basal-body rod protein FlgC (flgC)
GC_00000277	SFB_rat_Yit	6	6	1	1	0.906508	1	0.950962	COG1558	Flagellar basal body rod protein FlgC	N	GCF.000283555_00888	Flagellar basal-body rod protein FlgC (flgC)
GC_00000277	SFB_turkey	6	6	1	1	0.906508	1	0.950962	COG1558	Flagellar basal body rod protein FlgC	N	GCF.001655775_01415	Flagellar basal-body rod protein FlgC (flgC)
GC_00000278	SFB_human	6	6	1	1	0.97246	0.97535	0.973903	COG2337	mRNA-degrading endonuclease, toxin component of the MazEF toxin-antitoxin module	V	sfb.merged_00533	Endoribonuclease MazF (mazF)
GC_00000278	SFB_mouse_Japan	6	6	1	1	0.97246	0.97535	0.973903	COG2337	mRNA-degrading endonuclease, toxin component of the MazEF toxin-antitoxin module	V	GCF.000270205_00082	Endoribonuclease EndoA (ndoA)
GC_00000278	SFB_mouse_NL	6	6	1	1	0.97246	0.97535	0.973903	COG2337	mRNA-degrading endonuclease, toxin component of the MazEF toxin-antitoxin module	V	GCF.000709435_00081	Endoribonuclease EndoA (ndoA)
GC_00000278	SFB_mouse_Yit	6	6	1	1	0.97246	0.97535	0.973903	COG2337	mRNA-degrading endonuclease, toxin component of the MazEF toxin-antitoxin module	V	GCF.000284435_00079	Endoribonuclease EndoA (ndoA)
GC_00000278	SFB_rat_Yit	6	6	1	1	0.97246	0.97535	0.973903	COG2337	mRNA-degrading endonuclease, toxin component of the MazEF toxin-antitoxin module	V	GCF.000283555_00081	Endoribonuclease EndoA (ndoA)
GC_00000278	SFB_turkey	6	6	1	1	0.97246	0.97535	0.973903	COG2337	mRNA-degrading endonuclease, toxin component of the MazEF toxin-antitoxin module	V	GCF.001655775_00276	Endoribonuclease MazF (mazF)
GC_00000279	SFB_human	6	6	1	1	0.764758	0.998243	0.86604				sfb.merged_01033
GC_00000279	SFB_mouse_Japan	6	6	1	1	0.764758	0.998243	0.86604	COG2755	Lysophospholipase L1 or related esterase	E	GCF.000270205_00175
GC_00000279	SFB_mouse_NL	6	6	1	1	0.764758	0.998243	0.86604	COG2755	Lysophospholipase L1 or related esterase	E	GCF.000709435_00167
GC_00000279	SFB_mouse_Yit	6	6	1	1	0.764758	0.998243	0.86604	COG2755	Lysophospholipase L1 or related esterase	E	GCF.000284435_00171
GC_00000279	SFB_rat_Yit	6	6	1	1	0.764758	0.998243	0.86604	COG2755	Lysophospholipase L1 or related esterase	E	GCF.000283555_00111
GC_00000279	SFB_turkey	6	6	1	1	0.764758	0.998243	0.86604	COG2755	Lysophospholipase L1 or related esterase	E	GCF.001655775_00241
GC_00000280	SFB_human	6	6	1	1	0.914977	0.995775	0.953668	COG0080	Ribosomal protein L11	J	sfb.merged_00436	50S ribosomal protein L11 (rplK)
GC_00000280	SFB_mouse_Japan	6	6	1	1	0.914977	0.995775	0.953668	COG0080	Ribosomal protein L11	J	GCF.000270205_01485	50S ribosomal protein L11 (rplK)
GC_00000280	SFB_mouse_NL	6	6	1	1	0.914977	0.995775	0.953668	COG0080	Ribosomal protein L11	J	GCF.000709435_01474	50S ribosomal protein L11 (rplK)
GC_00000280	SFB_mouse_Yit	6	6	1	1	0.914977	0.995775	0.953668	COG0080	Ribosomal protein L11	J	GCF.000284435_01434	50S ribosomal protein L11 (rplK)
GC_00000280	SFB_rat_Yit	6	6	1	1	0.914977	0.995775	0.953668	COG0080	Ribosomal protein L11	J	GCF.000283555_01333	50S ribosomal protein L11 (rplK)
GC_00000280	SFB_turkey	6	6	1	1	0.914977	0.995775	0.953668	COG0080	Ribosomal protein L11	J	GCF.001655775_00783	50S ribosomal protein L11 (rplK)
GC_00000281	SFB_human	6	6	1	1	0.904762	0.978689	0.940275	COG4472	Uncharacterized protein, UPF0297 family	S	sfb.merged_00594
GC_00000281	SFB_mouse_Japan	6	6	1	1	0.904762	0.978689	0.940275	COG4472	Uncharacterized protein, UPF0297 family	S	GCF.000270205_00899
GC_00000281	SFB_mouse_NL	6	6	1	1	0.904762	0.978689	0.940275	COG4472	Uncharacterized protein, UPF0297 family	S	GCF.000709435_00905
GC_00000281	SFB_mouse_Yit	6	6	1	1	0.904762	0.978689	0.940275	COG4472	Uncharacterized protein, UPF0297 family	S	GCF.000284435_00869
GC_00000281	SFB_rat_Yit	6	6	1	1	0.904762	0.978689	0.940275	COG4472	Uncharacterized protein, UPF0297 family	S	GCF.000283555_00766
GC_00000281	SFB_turkey	6	6	1	1	0.904762	0.978689	0.940275	COG4472	Uncharacterized protein, UPF0297 family	S	GCF.001655775_01443
GC_00000282	SFB_human	6	6	1	1	0.862638	0.92065	0.8907	COG0741	Soluble lytic murein transglycosylase and related regulatory proteins (some contain LysM/invasin domains)	M	sfb.merged_00563	Soluble lytic murein transglycosylase (slt)
GC_00000282	SFB_mouse_Japan	6	6	1	1	0.862638	0.92065	0.8907	COG0741	Soluble lytic murein transglycosylase and related regulatory proteins (some contain LysM/invasin domains)	M	GCF.000270205_00291	Soluble lytic murein transglycosylase (slt)
GC_00000282	SFB_mouse_NL	6	6	1	1	0.862638	0.92065	0.8907	COG0741	Soluble lytic murein transglycosylase and related regulatory proteins (some contain LysM/invasin domains)	M	GCF.000709435_00281	Soluble lytic murein transglycosylase (slt)
GC_00000282	SFB_mouse_Yit	6	6	1	1	0.862638	0.92065	0.8907	COG0741	Soluble lytic murein transglycosylase and related regulatory proteins (some contain LysM/invasin domains)	M	GCF.000284435_00286	Soluble lytic murein transglycosylase (slt)
GC_00000282	SFB_rat_Yit	6	6	1	1	0.862638	0.92065	0.8907	COG0741	Soluble lytic murein transglycosylase and related regulatory proteins (some contain LysM/invasin domains)	M	GCF.000283555_00229	Soluble lytic murein transglycosylase (slt)
GC_00000282	SFB_turkey	6	6	1	1	0.862638	0.92065	0.8907	COG0741	Soluble lytic murein transglycosylase and related regulatory proteins (some contain LysM/invasin domains)	M	GCF.001655775_01083	Soluble lytic murein transglycosylase (slt)
GC_00000283	SFB_human	6	6	1	1	0.906174	0.984665	0.94379	COG0222	Ribosomal protein L7/L12	J	sfb.merged_00439	50S ribosomal protein L7/L12 (rplL)
GC_00000283	SFB_mouse_Japan	6	6	1	1	0.906174	0.984665	0.94379	COG0222	Ribosomal protein L7/L12	J	GCF.000270205_01482	50S ribosomal protein L7/L12 (rplL)
GC_00000283	SFB_mouse_NL	6	6	1	1	0.906174	0.984665	0.94379	COG0222	Ribosomal protein L7/L12	J	GCF.000709435_01471	50S ribosomal protein L7/L12 (rplL)
GC_00000283	SFB_mouse_Yit	6	6	1	1	0.906174	0.984665	0.94379	COG0222	Ribosomal protein L7/L12	J	GCF.000284435_01431	50S ribosomal protein L7/L12 (rplL)
GC_00000283	SFB_rat_Yit	6	6	1	1	0.906174	0.984665	0.94379	COG0222	Ribosomal protein L7/L12	J	GCF.000283555_01330	50S ribosomal protein L7/L12 (rplL)
GC_00000283	SFB_turkey	6	6	1	1	0.906174	0.984665	0.94379	COG0222	Ribosomal protein L7/L12	J	GCF.001655775_00780	50S ribosomal protein L7/L12 (rplL)
GC_00000284	SFB_human	6	6	1	1	0.932444	1	0.965041	COG0090	Ribosomal protein L2	J	sfb.merged_00496	50S ribosomal protein L2 (rplB)
GC_00000284	SFB_mouse_Japan	6	6	1	1	0.932444	1	0.965041	COG0090	Ribosomal protein L2	J	GCF.000270205_01471	50S ribosomal protein L2 (rplB)
GC_00000284	SFB_mouse_NL	6	6	1	1	0.932444	1	0.965041	COG0090	Ribosomal protein L2	J	GCF.000709435_01460	50S ribosomal protein L2 (rplB)
GC_00000284	SFB_mouse_Yit	6	6	1	1	0.932444	1	0.965041	COG0090	Ribosomal protein L2	J	GCF.000284435_01420	50S ribosomal protein L2 (rplB)
GC_00000284	SFB_rat_Yit	6	6	1	1	0.932444	1	0.965041	COG0090	Ribosomal protein L2	J	GCF.000283555_01319	50S ribosomal protein L2 (rplB)
GC_00000284	SFB_turkey	6	6	1	1	0.932444	1	0.965041	COG0090	Ribosomal protein L2	J	GCF.001655775_00745	50S ribosomal protein L2 (rplB)
GC_00000285	SFB_human	6	6	1	1	0.827872	0.967316	0.892179	COG1609	DNA-binding transcriptional regulator, LacI/PurR family	K	sfb.merged_01307	HTH-type transcriptional repressor CytR (cytR)
GC_00000285	SFB_mouse_Japan	6	6	1	1	0.827872	0.967316	0.892179	COG1609	DNA-binding transcriptional regulator, LacI/PurR family	K	GCF.000270205_01404	HTH-type transcriptional repressor CytR (cytR)
GC_00000285	SFB_mouse_NL	6	6	1	1	0.827872	0.967316	0.892179	COG1609	DNA-binding transcriptional regulator, LacI/PurR family	K	GCF.000709435_01394	HTH-type transcriptional repressor CytR (cytR)
GC_00000285	SFB_mouse_Yit	6	6	1	1	0.827872	0.967316	0.892179	COG1609	DNA-binding transcriptional regulator, LacI/PurR family	K	GCF.000284435_01354	HTH-type transcriptional repressor CytR (cytR)
GC_00000285	SFB_rat_Yit	6	6	1	1	0.827872	0.967316	0.892179	COG1609	DNA-binding transcriptional regulator, LacI/PurR family	K	GCF.000283555_01254	HTH-type transcriptional repressor CytR (cytR)
GC_00000285	SFB_turkey	6	6	1	1	0.827872	0.967316	0.892179	COG1609	DNA-binding transcriptional regulator, LacI/PurR family	K	GCF.001655775_00678	HTH-type transcriptional repressor CytR (cytR)
GC_00000286	SFB_human	6	6	1	1	0.918565	0.983991	0.950153	COG0335	Ribosomal protein L19	J	sfb.merged_01233	50S ribosomal protein L19 (rplS)
GC_00000286	SFB_mouse_Japan	6	6	1	1	0.918565	0.983991	0.950153	COG0335	Ribosomal protein L19	J	GCF.000270205_00720	50S ribosomal protein L19 (rplS)
GC_00000286	SFB_mouse_NL	6	6	1	1	0.918565	0.983991	0.950153	COG0335	Ribosomal protein L19	J	GCF.000709435_00706	50S ribosomal protein L19 (rplS)
GC_00000286	SFB_mouse_Yit	6	6	1	1	0.918565	0.983991	0.950153	COG0335	Ribosomal protein L19	J	GCF.000284435_00711	50S ribosomal protein L19 (rplS)
GC_00000286	SFB_rat_Yit	6	6	1	1	0.918565	0.983991	0.950153	COG0335	Ribosomal protein L19	J	GCF.000283555_00632	50S ribosomal protein L19 (rplS)
GC_00000286	SFB_turkey	6	6	1	1	0.918565	0.983991	0.950153	COG0335	Ribosomal protein L19	J	GCF.001655775_01591	50S ribosomal protein L19 (rplS)
GC_00000287	SFB_human	6	6	1	1	0.959585	1	0.979376	COG2002	Bifunctional DNA-binding transcriptional regulator of stationary/sporulation/toxin gene expression and antitoxin component of the YhaV-PrlF toxin-antitoxin module	K|V	sfb.merged_00605	Stage V sporulation protein T (spoVT)
GC_00000287	SFB_mouse_Japan	6	6	1	1	0.959585	1	0.979376	COG2002	Bifunctional DNA-binding transcriptional regulator of stationary/sporulation/toxin gene expression and antitoxin component of the YhaV-PrlF toxin-antitoxin module	K|V	GCF.000270205_01526	Stage V sporulation protein T (spoVT)
GC_00000287	SFB_mouse_NL	6	6	1	1	0.959585	1	0.979376	COG2002	Bifunctional DNA-binding transcriptional regulator of stationary/sporulation/toxin gene expression and antitoxin component of the YhaV-PrlF toxin-antitoxin module	V|K	GCF.000709435_01575	Stage V sporulation protein T (spoVT)
GC_00000287	SFB_mouse_Yit	6	6	1	1	0.959585	1	0.979376	COG2002	Bifunctional DNA-binding transcriptional regulator of stationary/sporulation/toxin gene expression and antitoxin component of the YhaV-PrlF toxin-antitoxin module	V|K	GCF.000284435_01475	Stage V sporulation protein T (spoVT)
GC_00000287	SFB_rat_Yit	6	6	1	1	0.959585	1	0.979376	COG2002	Bifunctional DNA-binding transcriptional regulator of stationary/sporulation/toxin gene expression and antitoxin component of the YhaV-PrlF toxin-antitoxin module	V|K	GCF.000283555_01380	Stage V sporulation protein T (spoVT)
GC_00000287	SFB_turkey	6	6	1	1	0.959585	1	0.979376	COG2002	Bifunctional DNA-binding transcriptional regulator of stationary/sporulation/toxin gene expression and antitoxin component of the YhaV-PrlF toxin-antitoxin module	K|V	GCF.001655775_00055	Stage V sporulation protein T (spoVT)
GC_00000288	SFB_human	6	6	1	1	0.893811	0.980481	0.935142	COG0735	Fe2+ or Zn2+ uptake regulation protein	P	sfb.merged_00596	Ferric uptake regulation protein (fur)
GC_00000288	SFB_mouse_Japan	6	6	1	1	0.893811	0.980481	0.935142	COG0735	Fe2+ or Zn2+ uptake regulation protein	P	GCF.000270205_00897	Ferric uptake regulation protein (fur)
GC_00000288	SFB_mouse_NL	6	6	1	1	0.893811	0.980481	0.935142	COG0735	Fe2+ or Zn2+ uptake regulation protein	P	GCF.000709435_00903	Ferric uptake regulation protein (fur)
GC_00000288	SFB_mouse_Yit	6	6	1	1	0.893811	0.980481	0.935142	COG0735	Fe2+ or Zn2+ uptake regulation protein	P	GCF.000284435_00867	Ferric uptake regulation protein (fur)
GC_00000288	SFB_rat_Yit	6	6	1	1	0.893811	0.980481	0.935142	COG0735	Fe2+ or Zn2+ uptake regulation protein	P	GCF.000283555_00764	Ferric uptake regulation protein (fur)
GC_00000288	SFB_turkey	6	6	1	1	0.893811	0.980481	0.935142	COG0735	Fe2+ or Zn2+ uptake regulation protein	P	GCF.001655775_01445	Ferric uptake regulation protein (fur)
GC_00000289	SFB_human	6	6	1	1	0.872681	1	0.932013	COG2195	Di- or tripeptidase	E	sfb.merged_00762	Cytosol non-specific dipeptidase (pepD)
GC_00000289	SFB_mouse_Japan	6	6	1	1	0.872681	1	0.932013	COG2195	Di- or tripeptidase	E	GCF.000270205_00281	Cytosol non-specific dipeptidase (pepD)
GC_00000289	SFB_mouse_NL	6	6	1	1	0.872681	1	0.932013	COG2195	Di- or tripeptidase	E	GCF.000709435_00271	Cytosol non-specific dipeptidase (pepD)
GC_00000289	SFB_mouse_Yit	6	6	1	1	0.872681	1	0.932013	COG2195	Di- or tripeptidase	E	GCF.000284435_00276	Cytosol non-specific dipeptidase (pepD)
GC_00000289	SFB_rat_Yit	6	6	1	1	0.872681	1	0.932013	COG2195	Di- or tripeptidase	E	GCF.000283555_00220	Cytosol non-specific dipeptidase (pepD)
GC_00000289	SFB_turkey	6	6	1	1	0.872681	1	0.932013	COG2195	Di- or tripeptidase	E	GCF.001655775_01093	Cytosol non-specific dipeptidase (pepD)
GC_00000290	SFB_human	6	6	1	1	0.897569	0.983987	0.938793	COG2172	Anti-sigma regulatory factor (Ser/Thr protein kinase)	T	sfb.merged_00715	Anti-sigma F factor (spoIIAB)
GC_00000290	SFB_mouse_Japan	6	6	1	1	0.897569	0.983987	0.938793	COG2172	Anti-sigma regulatory factor (Ser/Thr protein kinase)	T	GCF.000270205_01083	Anti-sigma F factor (spoIIAB)
GC_00000290	SFB_mouse_NL	6	6	1	1	0.897569	0.983987	0.938793	COG2172	Anti-sigma regulatory factor (Ser/Thr protein kinase)	T	GCF.000709435_01087	Anti-sigma F factor (spoIIAB)
GC_00000290	SFB_mouse_Yit	6	6	1	1	0.897569	0.983987	0.938793	COG2172	Anti-sigma regulatory factor (Ser/Thr protein kinase)	T	GCF.000284435_01051	Anti-sigma F factor (spoIIAB)
GC_00000290	SFB_rat_Yit	6	6	1	1	0.897569	0.983987	0.938793	COG2172	Anti-sigma regulatory factor (Ser/Thr protein kinase)	T	GCF.000283555_00945	Anti-sigma F factor (spoIIAB)
GC_00000290	SFB_turkey	6	6	1	1	0.897569	0.983987	0.938793	COG2172	Anti-sigma regulatory factor (Ser/Thr protein kinase)	T	GCF.001655775_00367	Anti-sigma F factor (spoIIAB)
GC_00000291	SFB_human	6	6	1	1	0.878821	0.996774	0.934088	COG0598	Mg2+ and Co2+ transporter CorA	P	sfb.merged_00723	Cobalt/magnesium transport protein CorA (corA)
GC_00000291	SFB_mouse_Japan	6	6	1	1	0.878821	0.996774	0.934088	COG0598	Mg2+ and Co2+ transporter CorA	P	GCF.000270205_00377	Cobalt/magnesium transport protein CorA (corA)
GC_00000291	SFB_mouse_NL	6	6	1	1	0.878821	0.996774	0.934088	COG0598	Mg2+ and Co2+ transporter CorA	P	GCF.000709435_00363	Cobalt/magnesium transport protein CorA (corA)
GC_00000291	SFB_mouse_Yit	6	6	1	1	0.878821	0.996774	0.934088	COG0598	Mg2+ and Co2+ transporter CorA	P	GCF.000284435_00368	Cobalt/magnesium transport protein CorA (corA)
GC_00000291	SFB_rat_Yit	6	6	1	1	0.878821	0.996774	0.934088	COG0598	Mg2+ and Co2+ transporter CorA	P	GCF.000283555_00309	Cobalt/magnesium transport protein CorA (corA)
GC_00000291	SFB_turkey	6	6	1	1	0.878821	0.996774	0.934088	COG0598	Mg2+ and Co2+ transporter CorA	P	GCF.001655775_01347	Cobalt/magnesium transport protein CorA (corA)
GC_00000292	SFB_human	6	6	1	1	0.859259	1	0.924303	COG1918	Fe2+ transport system protein FeoA	P	sfb.merged_00960
GC_00000292	SFB_mouse_Japan	6	6	1	1	0.859259	1	0.924303	COG1918	Fe2+ transport system protein FeoA	P	GCF.000270205_01394
GC_00000292	SFB_mouse_NL	6	6	1	1	0.859259	1	0.924303	COG1918	Fe2+ transport system protein FeoA	P	GCF.000709435_01384
GC_00000292	SFB_mouse_Yit	6	6	1	1	0.859259	1	0.924303	COG1918	Fe2+ transport system protein FeoA	P	GCF.000284435_01344
GC_00000292	SFB_rat_Yit	6	6	1	1	0.859259	1	0.924303	COG1918	Fe2+ transport system protein FeoA	P	GCF.000283555_01244
GC_00000292	SFB_turkey	6	6	1	1	0.859259	1	0.924303	COG1918	Fe2+ transport system protein FeoA	P	GCF.001655775_00030
GC_00000293	SFB_human	6	6	1	1	0.791693	0.990075	0.87984	COG0220	tRNA G46 methylase TrmB	J	sfb.merged_00097	16S rRNA (adenine(1408)-N(1))-methyltransferase (npmA)
GC_00000293	SFB_mouse_Japan	6	6	1	1	0.791693	0.990075	0.87984	COG0220	tRNA G46 methylase TrmB	J	GCF.000270205_01422	16S rRNA (adenine(1408)-N(1))-methyltransferase (npmA)
GC_00000293	SFB_mouse_NL	6	6	1	1	0.791693	0.990075	0.87984	COG0220	tRNA G46 methylase TrmB	J	GCF.000709435_01411	16S rRNA (adenine(1408)-N(1))-methyltransferase (npmA)
GC_00000293	SFB_mouse_Yit	6	6	1	1	0.791693	0.990075	0.87984	COG0220	tRNA G46 methylase TrmB	J	GCF.000284435_01371	16S rRNA (adenine(1408)-N(1))-methyltransferase (npmA)
GC_00000293	SFB_rat_Yit	6	6	1	1	0.791693	0.990075	0.87984	COG0220	tRNA G46 methylase TrmB	J	GCF.000283555_01270	16S rRNA (adenine(1408)-N(1))-methyltransferase (npmA)
GC_00000293	SFB_turkey	6	6	1	1	0.791693	0.990075	0.87984	COG0220	tRNA G46 methylase TrmB	J	GCF.001655775_00696	16S rRNA (adenine(1408)-N(1))-methyltransferase (npmA)
GC_00000294	SFB_human	6	6	1	1	0.840767	0.997391	0.912406	COG0696	Phosphoglycerate mutase (BPG-independent, AlkP superfamily)	G	sfb.merged_00404	2,3-bisphosphoglycerate-independent phosphoglycerate mutase (gpmI)
GC_00000294	SFB_mouse_Japan	6	6	1	1	0.840767	0.997391	0.912406	COG0696	Phosphoglycerate mutase (BPG-independent, AlkP superfamily)	G	GCF.000270205_00218	2,3-bisphosphoglycerate-independent phosphoglycerate mutase (gpmI)
GC_00000294	SFB_mouse_NL	6	6	1	1	0.840767	0.997391	0.912406	COG0696	Phosphoglycerate mutase (BPG-independent, AlkP superfamily)	G	GCF.000709435_00208	2,3-bisphosphoglycerate-independent phosphoglycerate mutase (gpmI)
GC_00000294	SFB_mouse_Yit	6	6	1	1	0.840767	0.997391	0.912406	COG0696	Phosphoglycerate mutase (BPG-independent, AlkP superfamily)	G	GCF.000284435_00213	2,3-bisphosphoglycerate-independent phosphoglycerate mutase (gpmI)
GC_00000294	SFB_rat_Yit	6	6	1	1	0.840767	0.997391	0.912406	COG0696	Phosphoglycerate mutase (BPG-independent, AlkP superfamily)	G	GCF.000283555_00154	2,3-bisphosphoglycerate-independent phosphoglycerate mutase (gpmI)
GC_00000294	SFB_turkey	6	6	1	1	0.840767	0.997391	0.912406	COG0696	Phosphoglycerate mutase (BPG-independent, AlkP superfamily)	G	GCF.001655775_01216	2,3-bisphosphoglycerate-independent phosphoglycerate mutase (gpmI)
GC_00000295	SFB_human	6	6	1	1	0.853275	1	0.920829	COG1285	Uncharacterized membrane protein YhiD, involved in acid resistance	S	sfb.merged_01078
GC_00000295	SFB_mouse_Japan	6	6	1	1	0.853275	1	0.920829	COG1285	Uncharacterized membrane protein YhiD, involved in acid resistance	S	GCF.000270205_00407
GC_00000295	SFB_mouse_NL	6	6	1	1	0.853275	1	0.920829	COG1285	Uncharacterized membrane protein YhiD, involved in acid resistance	S	GCF.000709435_00393
GC_00000295	SFB_mouse_Yit	6	6	1	1	0.853275	1	0.920829	COG1285	Uncharacterized membrane protein YhiD, involved in acid resistance	S	GCF.000284435_00398
GC_00000295	SFB_rat_Yit	6	6	1	1	0.853275	1	0.920829	COG1285	Uncharacterized membrane protein YhiD, involved in acid resistance	S	GCF.000283555_00340
GC_00000295	SFB_turkey	6	6	1	1	0.853275	1	0.920829	COG1285	Uncharacterized membrane protein YhiD, involved in acid resistance	S	GCF.001655775_00858
GC_00000296	SFB_human	6	6	1	1	0.886524	0.996851	0.938456	COG0697	Permease of the drug/metabolite transporter (DMT) superfamily	G|E|R	sfb.merged_01250	Spore germination protein B1 (gerBA)
GC_00000296	SFB_mouse_Japan	6	6	1	1	0.886524	0.996851	0.938456	COG0697	Permease of the drug/metabolite transporter (DMT) superfamily	E|R|G	GCF.000270205_01366	Spore germination protein B1 (gerBA)
GC_00000296	SFB_mouse_NL	6	6	1	1	0.886524	0.996851	0.938456	COG0697	Permease of the drug/metabolite transporter (DMT) superfamily	E|G|R	GCF.000709435_01356	Spore germination protein B1 (gerBA)
GC_00000296	SFB_mouse_Yit	6	6	1	1	0.886524	0.996851	0.938456	COG0697	Permease of the drug/metabolite transporter (DMT) superfamily	G|R|E	GCF.000284435_01316	Spore germination protein B1 (gerBA)
GC_00000296	SFB_rat_Yit	6	6	1	1	0.886524	0.996851	0.938456	COG0697	Permease of the drug/metabolite transporter (DMT) superfamily	R|G|E	GCF.000283555_01216	Spore germination protein B1 (gerBA)
GC_00000296	SFB_turkey	6	6	1	1	0.886524	0.996851	0.938456	COG0697	Permease of the drug/metabolite transporter (DMT) superfamily	G|E|R	GCF.001655775_00219	Spore germination protein B1 (gerBA)
GC_00000297	SFB_human	6	6	1	1	0.936562	0.994958	0.964877	COG0292	Ribosomal protein L20	J	sfb.merged_01161	50S ribosomal protein L20 (rplT)
GC_00000297	SFB_mouse_Japan	6	6	1	1	0.936562	0.994958	0.964877	COG0292	Ribosomal protein L20	J	GCF.000270205_00520	50S ribosomal protein L20 (rplT)
GC_00000297	SFB_mouse_NL	6	6	1	1	0.936562	0.994958	0.964877	COG0292	Ribosomal protein L20	J	GCF.000709435_00507	50S ribosomal protein L20 (rplT)
GC_00000297	SFB_mouse_Yit	6	6	1	1	0.936562	0.994958	0.964877	COG0292	Ribosomal protein L20	J	GCF.000284435_00512	50S ribosomal protein L20 (rplT)
GC_00000297	SFB_rat_Yit	6	6	1	1	0.936562	0.994958	0.964877	COG0292	Ribosomal protein L20	J	GCF.000283555_00438	50S ribosomal protein L20 (rplT)
GC_00000297	SFB_turkey	6	6	1	1	0.936562	0.994958	0.964877	COG0292	Ribosomal protein L20	J	GCF.001655775_00968	50S ribosomal protein L20 (rplT)
GC_00000298	SFB_human	6	6	1	1	0.834116	1	0.909556	COG0759	Membrane-anchored protein YidD, putatitve component of membrane protein insertase Oxa1/YidC/SpoIIIJ	M	sfb.merged_00866	Putative membrane protein insertion efficiency factor (yidD)
GC_00000298	SFB_mouse_Japan	6	6	1	1	0.834116	1	0.909556	COG0759	Membrane-anchored protein YidD, putatitve component of membrane protein insertase Oxa1/YidC/SpoIIIJ	M	GCF.000270205_01596	Putative membrane protein insertion efficiency factor (yidD)
GC_00000298	SFB_mouse_NL	6	6	1	1	0.834116	1	0.909556	COG0759	Membrane-anchored protein YidD, putatitve component of membrane protein insertase Oxa1/YidC/SpoIIIJ	M	GCF.000709435_01645	Putative membrane protein insertion efficiency factor (yidD)
GC_00000298	SFB_mouse_Yit	6	6	1	1	0.834116	1	0.909556	COG0759	Membrane-anchored protein YidD, putatitve component of membrane protein insertase Oxa1/YidC/SpoIIIJ	M	GCF.000284435_01546	Putative membrane protein insertion efficiency factor (yidD)
GC_00000298	SFB_rat_Yit	6	6	1	1	0.834116	1	0.909556	COG0759	Membrane-anchored protein YidD, putatitve component of membrane protein insertase Oxa1/YidC/SpoIIIJ	M	GCF.000283555_01451	Putative membrane protein insertion efficiency factor (yidD)
GC_00000298	SFB_turkey	6	6	1	1	0.834116	1	0.909556	COG0759	Membrane-anchored protein YidD, putatitve component of membrane protein insertase Oxa1/YidC/SpoIIIJ	M	GCF.001655775_00506	Putative membrane protein insertion efficiency factor (yidD)
GC_00000299	SFB_human	6	6	1	1	0.914077	0.998314	0.95434	COG1155	Archaeal/vacuolar-type H+-ATPase catalytic subunit A/Vma1	C	sfb.merged_00073	V-type sodium ATPase catalytic subunit A (ntpA)
GC_00000299	SFB_mouse_Japan	6	6	1	1	0.914077	0.998314	0.95434	COG1155	Archaeal/vacuolar-type H+-ATPase catalytic subunit A/Vma1	C	GCF.000270205_00358	V-type sodium ATPase catalytic subunit A (ntpA)
GC_00000299	SFB_mouse_NL	6	6	1	1	0.914077	0.998314	0.95434	COG1155	Archaeal/vacuolar-type H+-ATPase catalytic subunit A/Vma1	C	GCF.000709435_00344	V-type sodium ATPase catalytic subunit A (ntpA)
GC_00000299	SFB_mouse_Yit	6	6	1	1	0.914077	0.998314	0.95434	COG1155	Archaeal/vacuolar-type H+-ATPase catalytic subunit A/Vma1	C	GCF.000284435_00349	V-type sodium ATPase catalytic subunit A (ntpA)
GC_00000299	SFB_rat_Yit	6	6	1	1	0.914077	0.998314	0.95434	COG1155	Archaeal/vacuolar-type H+-ATPase catalytic subunit A/Vma1	C	GCF.000283555_00289	V-type sodium ATPase catalytic subunit A (ntpA)
GC_00000299	SFB_turkey	6	6	1	1	0.914077	0.998314	0.95434	COG1155	Archaeal/vacuolar-type H+-ATPase catalytic subunit A/Vma1	C	GCF.001655775_01328	V-type sodium ATPase catalytic subunit A (ntpA)
GC_00000300	SFB_human	6	6	1	1	0.914414	0.986667	0.949168	COG1551	sRNA-binding carbon storage regulator CsrA	T	sfb.merged_00573	Carbon storage regulator (csrA)
GC_00000300	SFB_mouse_Japan	6	6	1	1	0.914414	0.986667	0.949168	COG1551	sRNA-binding carbon storage regulator CsrA	T	GCF.000270205_00625	Translational regulator CsrA (csrA)
GC_00000300	SFB_mouse_NL	6	6	1	1	0.914414	0.986667	0.949168	COG1551	sRNA-binding carbon storage regulator CsrA	T	GCF.000709435_00610	Translational regulator CsrA (csrA)
GC_00000300	SFB_mouse_Yit	6	6	1	1	0.914414	0.986667	0.949168	COG1551	sRNA-binding carbon storage regulator CsrA	T	GCF.000284435_00617	Translational regulator CsrA (csrA)
GC_00000300	SFB_rat_Yit	6	6	1	1	0.914414	0.986667	0.949168	COG1551	sRNA-binding carbon storage regulator CsrA	T	GCF.000283555_00540	Translational regulator CsrA (csrA)
GC_00000300	SFB_turkey	6	6	1	1	0.914414	0.986667	0.949168	COG1551	sRNA-binding carbon storage regulator CsrA	T	GCF.001655775_00148	Translational regulator CsrA (csrA)
GC_00000301	SFB_human	6	6	1	1	0.974684	0.9875	0.98105	COG0228	Ribosomal protein S16	J	sfb.merged_01230	30S ribosomal protein S16 (rpsP)
GC_00000301	SFB_mouse_Japan	6	6	1	1	0.974684	0.9875	0.98105	COG0228	Ribosomal protein S16	J	GCF.000270205_00717	30S ribosomal protein S16 (rpsP)
GC_00000301	SFB_mouse_NL	6	6	1	1	0.974684	0.9875	0.98105	COG0228	Ribosomal protein S16	J	GCF.000709435_00703	30S ribosomal protein S16 (rpsP)
GC_00000301	SFB_mouse_Yit	6	6	1	1	0.974684	0.9875	0.98105	COG0228	Ribosomal protein S16	J	GCF.000284435_00708	30S ribosomal protein S16 (rpsP)
GC_00000301	SFB_rat_Yit	6	6	1	1	0.974684	0.9875	0.98105	COG0228	Ribosomal protein S16	J	GCF.000283555_00629	30S ribosomal protein S16 (rpsP)
GC_00000301	SFB_turkey	6	6	1	1	0.974684	0.9875	0.98105	COG0228	Ribosomal protein S16	J	GCF.001655775_01594	30S ribosomal protein S16 (rpsP)
GC_00000302	SFB_human	6	6	1	1	0.949563	0.989762	0.969246	COG0601	ABC-type dipeptide/oligopeptide/nickel transport system, permease component	E|P	sfb.merged_00920	Dipeptide transport system permease protein DppB (dppB)
GC_00000302	SFB_mouse_Japan	6	6	1	1	0.949563	0.989762	0.969246	COG0601	ABC-type dipeptide/oligopeptide/nickel transport system, permease component	P|E	GCF.000270205_00491	Dipeptide transport system permease protein DppB (dppB)
GC_00000302	SFB_mouse_NL	6	6	1	1	0.949563	0.989762	0.969246	COG0601	ABC-type dipeptide/oligopeptide/nickel transport system, permease component	E|P	GCF.000709435_00478	Dipeptide transport system permease protein DppB (dppB)
GC_00000302	SFB_mouse_Yit	6	6	1	1	0.949563	0.989762	0.969246	COG0601	ABC-type dipeptide/oligopeptide/nickel transport system, permease component	P|E	GCF.000284435_00482	Dipeptide transport system permease protein DppB (dppB)
GC_00000302	SFB_rat_Yit	6	6	1	1	0.949563	0.989762	0.969246	COG0601	ABC-type dipeptide/oligopeptide/nickel transport system, permease component	P|E	GCF.000283555_00408	Dipeptide transport system permease protein DppB (dppB)
GC_00000302	SFB_turkey	6	6	1	1	0.949563	0.989762	0.969246	COG0601	ABC-type dipeptide/oligopeptide/nickel transport system, permease component	P|E	GCF.001655775_00937	Dipeptide transport system permease protein DppB (dppB)
GC_00000303	SFB_human	6	6	1	1	0.921164	1	0.958964	COG1516	Flagellin-specific chaperone FliS	N|U	sfb.merged_00574	Flagellar secretion chaperone FliS (fliS)
GC_00000303	SFB_mouse_Japan	6	6	1	1	0.921164	1	0.958964	COG1516	Flagellin-specific chaperone FliS	N|U	GCF.000270205_00626	Flagellar secretion chaperone FliS (fliS)
GC_00000303	SFB_mouse_NL	6	6	1	1	0.921164	1	0.958964	COG1516	Flagellin-specific chaperone FliS	N|U	GCF.000709435_00611	Flagellar secretion chaperone FliS (fliS)
GC_00000303	SFB_mouse_Yit	6	6	1	1	0.921164	1	0.958964	COG1516	Flagellin-specific chaperone FliS	N|U	GCF.000284435_00618	Flagellar secretion chaperone FliS (fliS)
GC_00000303	SFB_rat_Yit	6	6	1	1	0.921164	1	0.958964	COG1516	Flagellin-specific chaperone FliS	U|N	GCF.000283555_00541	Flagellar secretion chaperone FliS (fliS)
GC_00000303	SFB_turkey	6	6	1	1	0.921164	1	0.958964	COG1516	Flagellin-specific chaperone FliS	U|N	GCF.001655775_00149	Flagellar secretion chaperone FliS (fliS)
GC_00000304	SFB_human	6	6	1	1	0.879262	0.995939	0.93397	COG1825	Ribosomal protein L25 (general stress protein Ctc)	J	sfb.merged_00215	50S ribosomal protein L25 (rplY)
GC_00000304	SFB_mouse_Japan	6	6	1	1	0.879262	0.995939	0.93397	COG1825	Ribosomal protein L25 (general stress protein Ctc)	J	GCF.000270205_00989	General stress protein CTC (ctc)
GC_00000304	SFB_mouse_NL	6	6	1	1	0.879262	0.995939	0.93397	COG1825	Ribosomal protein L25 (general stress protein Ctc)	J	GCF.000709435_00995	General stress protein CTC (ctc)
GC_00000304	SFB_mouse_Yit	6	6	1	1	0.879262	0.995939	0.93397	COG1825	Ribosomal protein L25 (general stress protein Ctc)	J	GCF.000284435_00957	General stress protein CTC (ctc)
GC_00000304	SFB_rat_Yit	6	6	1	1	0.879262	0.995939	0.93397	COG1825	Ribosomal protein L25 (general stress protein Ctc)	J	GCF.000283555_00854	General stress protein CTC (ctc)
GC_00000304	SFB_turkey	6	6	1	1	0.879262	0.995939	0.93397	COG1825	Ribosomal protein L25 (general stress protein Ctc)	J	GCF.001655775_01481	General stress protein CTC (ctc)
GC_00000305	SFB_human	6	6	1	1	0.946448	1	0.972487	COG0199	Ribosomal protein S14	J	sfb.merged_00486	30S ribosomal protein S14 type Z (rpsZ)
GC_00000305	SFB_mouse_Japan	6	6	1	1	0.946448	1	0.972487	COG0199	Ribosomal protein S14	J	GCF.000270205_01461	30S ribosomal protein S14 (rpsN1)
GC_00000305	SFB_mouse_NL	6	6	1	1	0.946448	1	0.972487	COG0199	Ribosomal protein S14	J	GCF.000709435_01450	30S ribosomal protein S14 (rpsN1)
GC_00000305	SFB_mouse_Yit	6	6	1	1	0.946448	1	0.972487	COG0199	Ribosomal protein S14	J	GCF.000284435_01410	30S ribosomal protein S14 (rpsN1)
GC_00000305	SFB_rat_Yit	6	6	1	1	0.946448	1	0.972487	COG0199	Ribosomal protein S14	J	GCF.000283555_01309	30S ribosomal protein S14 (rpsN1)
GC_00000305	SFB_turkey	6	6	1	1	0.946448	1	0.972487	COG0199	Ribosomal protein S14	J	GCF.001655775_00735	30S ribosomal protein S14 type Z (rpsZ)
GC_00000306	SFB_human	6	6	1	1	0.73647	0.853561	0.790704	COG1670	Protein N-acetyltransferase, RimJ/RimL family	J|O	sfb.merged_00949
GC_00000306	SFB_mouse_Japan	6	6	1	1	0.73647	0.853561	0.790704	COG1670	Protein N-acetyltransferase, RimJ/RimL family	O|J	GCF.000270205_00210
GC_00000306	SFB_mouse_NL	6	6	1	1	0.73647	0.853561	0.790704	COG1670	Protein N-acetyltransferase, RimJ/RimL family	J|O	GCF.000709435_00201
GC_00000306	SFB_mouse_Yit	6	6	1	1	0.73647	0.853561	0.790704	COG1670	Protein N-acetyltransferase, RimJ/RimL family	J|O	GCF.000284435_00205
GC_00000306	SFB_rat_Yit	6	6	1	1	0.73647	0.853561	0.790704	COG1670	Protein N-acetyltransferase, RimJ/RimL family	J|O	GCF.000283555_00145
GC_00000306	SFB_turkey	6	6	1	1	0.73647	0.853561	0.790704	COG1670	Protein N-acetyltransferase, RimJ/RimL family	O|J	GCF.001655775_01225
GC_00000307	SFB_human	6	6	1	1	0.904053	1	0.949609	COG0813	Purine-nucleoside phosphorylase	F	sfb.merged_00319	Purine nucleoside phosphorylase DeoD-type (deoD)
GC_00000307	SFB_mouse_Japan	6	6	1	1	0.904053	1	0.949609	COG0813	Purine-nucleoside phosphorylase	F	GCF.000270205_00400	Purine nucleoside phosphorylase DeoD-type (deoD)
GC_00000307	SFB_mouse_NL	6	6	1	1	0.904053	1	0.949609	COG0813	Purine-nucleoside phosphorylase	F	GCF.000709435_00386	Purine nucleoside phosphorylase DeoD-type (deoD)
GC_00000307	SFB_mouse_Yit	6	6	1	1	0.904053	1	0.949609	COG0813	Purine-nucleoside phosphorylase	F	GCF.000284435_00391	Purine nucleoside phosphorylase DeoD-type (deoD)
GC_00000307	SFB_rat_Yit	6	6	1	1	0.904053	1	0.949609	COG0813	Purine-nucleoside phosphorylase	F	GCF.000283555_00333	Purine nucleoside phosphorylase DeoD-type (deoD)
GC_00000307	SFB_turkey	6	6	1	1	0.904053	1	0.949609	COG0813	Purine-nucleoside phosphorylase	F	GCF.001655775_00851	Purine nucleoside phosphorylase DeoD-type (deoD)
GC_00000308	SFB_human	6	6	1	1	0.93409	0.929632	0.931855	COG0528	Uridylate kinase	F	sfb.merged_00029	Uridylate kinase (pyrH)
GC_00000308	SFB_mouse_Japan	6	6	1	1	0.93409	0.929632	0.931855	COG0528	Uridylate kinase	F	GCF.000270205_00775	Uridylate kinase (pyrH)
GC_00000308	SFB_mouse_NL	6	6	1	1	0.93409	0.929632	0.931855	COG0528	Uridylate kinase	F	GCF.000709435_00763	Uridylate kinase (pyrH)
GC_00000308	SFB_mouse_Yit	6	6	1	1	0.93409	0.929632	0.931855	COG0528	Uridylate kinase	F	GCF.000284435_00765	Uridylate kinase (pyrH)
GC_00000308	SFB_rat_Yit	6	6	1	1	0.93409	0.929632	0.931855	COG0528	Uridylate kinase	F	GCF.000283555_00665	Uridylate kinase (pyrH)
GC_00000308	SFB_turkey	6	6	1	1	0.93409	0.929632	0.931855	COG0528	Uridylate kinase	F	GCF.001655775_01495	Uridylate kinase (pyrH)
GC_00000309	SFB_human	6	6	1	1	0.957584	1	0.978332	COG0699	Replication fork clamp-binding protein CrfC (dynamin-like GTPase family)	L	sfb.merged_01110	Stage IV sporulation protein A (spoIVA)
GC_00000309	SFB_mouse_Japan	6	6	1	1	0.957584	1	0.978332	COG0699	Replication fork clamp-binding protein CrfC (dynamin-like GTPase family)	L	GCF.000270205_00867	Stage IV sporulation protein A (spoIVA)
GC_00000309	SFB_mouse_NL	6	6	1	1	0.957584	1	0.978332	COG0699	Replication fork clamp-binding protein CrfC (dynamin-like GTPase family)	L	GCF.000709435_00874	Stage IV sporulation protein A (spoIVA)
GC_00000309	SFB_mouse_Yit	6	6	1	1	0.957584	1	0.978332	COG0699	Replication fork clamp-binding protein CrfC (dynamin-like GTPase family)	L	GCF.000284435_00838	Stage IV sporulation protein A (spoIVA)
GC_00000309	SFB_rat_Yit	6	6	1	1	0.957584	1	0.978332	COG0699	Replication fork clamp-binding protein CrfC (dynamin-like GTPase family)	L	GCF.000283555_00734	Stage IV sporulation protein A (spoIVA)
GC_00000309	SFB_turkey	6	6	1	1	0.957584	1	0.978332	COG0699	Replication fork clamp-binding protein CrfC (dynamin-like GTPase family)	L	GCF.001655775_01060	Stage IV sporulation protein A (spoIVA)
GC_00000310	SFB_human	6	6	1	1	0.910084	1	0.952926	COG1126	ABC-type polar amino acid transport system, ATPase component	E	sfb.merged_01281	Glutamine transport ATP-binding protein GlnQ (glnQ)
GC_00000310	SFB_mouse_Japan	6	6	1	1	0.910084	1	0.952926	COG1126	ABC-type polar amino acid transport system, ATPase component	E	GCF.000270205_00202	Arginine transport ATP-binding protein ArtM (artM)
GC_00000310	SFB_mouse_NL	6	6	1	1	0.910084	1	0.952926	COG1126	ABC-type polar amino acid transport system, ATPase component	E	GCF.000709435_00194	Arginine transport ATP-binding protein ArtM (artM)
GC_00000310	SFB_mouse_Yit	6	6	1	1	0.910084	1	0.952926	COG1126	ABC-type polar amino acid transport system, ATPase component	E	GCF.000284435_00198	Arginine transport ATP-binding protein ArtM (artM)
GC_00000310	SFB_rat_Yit	6	6	1	1	0.910084	1	0.952926	COG1126	ABC-type polar amino acid transport system, ATPase component	E	GCF.000283555_00138	Glutamine transport ATP-binding protein GlnQ (glnQ)
GC_00000310	SFB_turkey	6	6	1	1	0.910084	1	0.952926	COG1126	ABC-type polar amino acid transport system, ATPase component	E	GCF.001655775_01242	Glutamine transport ATP-binding protein GlnQ (glnQ_2)
GC_00000311	SFB_human	6	6	1	1	0.851562	0.949314	0.897785	COG1098	Predicted RNA-binding protein, contains ribosomal protein S1 (RPS1) domain	R	sfb.merged_00791	Polyribonucleotide nucleotidyltransferase (pnp_2)
GC_00000311	SFB_mouse_Japan	6	6	1	1	0.851562	0.949314	0.897785	COG1098	Predicted RNA-binding protein, contains ribosomal protein S1 (RPS1) domain	R	GCF.000270205_01519	Polyribonucleotide nucleotidyltransferase (pnp_2)
GC_00000311	SFB_mouse_NL	6	6	1	1	0.851562	0.949314	0.897785	COG1098	Predicted RNA-binding protein, contains ribosomal protein S1 (RPS1) domain	R	GCF.000709435_01568	Polyribonucleotide nucleotidyltransferase (pnp_2)
GC_00000311	SFB_mouse_Yit	6	6	1	1	0.851562	0.949314	0.897785	COG1098	Predicted RNA-binding protein, contains ribosomal protein S1 (RPS1) domain	R	GCF.000284435_01468	Polyribonucleotide nucleotidyltransferase (pnp_2)
GC_00000311	SFB_rat_Yit	6	6	1	1	0.851562	0.949314	0.897785	COG1098	Predicted RNA-binding protein, contains ribosomal protein S1 (RPS1) domain	R	GCF.000283555_01373	Polyribonucleotide nucleotidyltransferase (pnp_2)
GC_00000311	SFB_turkey	6	6	1	1	0.851562	0.949314	0.897785	COG1098	Predicted RNA-binding protein, contains ribosomal protein S1 (RPS1) domain	R	GCF.001655775_00048	Polyribonucleotide nucleotidyltransferase (pnp_1)
GC_00000312	SFB_human	6	6	1	1	0.805189	0.975568	0.882228	COG3859	Thiamine transporter ThiT	H	sfb.merged_00956	Thiamine transporter ThiT (thiT)
GC_00000312	SFB_mouse_Japan	6	6	1	1	0.805189	0.975568	0.882228	COG3859	Thiamine transporter ThiT	H	GCF.000270205_01390	Thiamine transporter ThiT (thiT)
GC_00000312	SFB_mouse_NL	6	6	1	1	0.805189	0.975568	0.882228	COG3859	Thiamine transporter ThiT	H	GCF.000709435_01380	Thiamine transporter ThiT (thiT)
GC_00000312	SFB_mouse_Yit	6	6	1	1	0.805189	0.975568	0.882228	COG3859	Thiamine transporter ThiT	H	GCF.000284435_01340	Thiamine transporter ThiT (thiT)
GC_00000312	SFB_rat_Yit	6	6	1	1	0.805189	0.975568	0.882228	COG3859	Thiamine transporter ThiT	H	GCF.000283555_01240
GC_00000312	SFB_turkey	6	6	1	1	0.805189	0.975568	0.882228	COG3859	Thiamine transporter ThiT	H	GCF.001655775_01249	Thiamine transporter ThiT (thiT)
GC_00000313	SFB_human	6	6	1	1	0.873276	1	0.932352	COG0452	Phosphopantothenoylcysteine synthetase/decarboxylase	H	sfb.merged_00926	Dipicolinate synthase subunit B (dpaB)
GC_00000313	SFB_mouse_Japan	6	6	1	1	0.873276	1	0.932352	COG0452	Phosphopantothenoylcysteine synthetase/decarboxylase	H	GCF.000270205_00497	Dipicolinate synthase subunit B (dpaB)
GC_00000313	SFB_mouse_NL	6	6	1	1	0.873276	1	0.932352	COG0452	Phosphopantothenoylcysteine synthetase/decarboxylase	H	GCF.000709435_00484	Dipicolinate synthase subunit B (dpaB)
GC_00000313	SFB_mouse_Yit	6	6	1	1	0.873276	1	0.932352	COG0452	Phosphopantothenoylcysteine synthetase/decarboxylase	H	GCF.000284435_00488	Dipicolinate synthase subunit B (dpaB)
GC_00000313	SFB_rat_Yit	6	6	1	1	0.873276	1	0.932352	COG0452	Phosphopantothenoylcysteine synthetase/decarboxylase	H	GCF.000283555_00414	Dipicolinate synthase subunit B (dpaB)
GC_00000313	SFB_turkey	6	6	1	1	0.873276	1	0.932352	COG0452	Phosphopantothenoylcysteine synthetase/decarboxylase	H	GCF.001655775_00943	Dipicolinate synthase subunit B (dpaB)
GC_00000314	SFB_human	6	6	1	1	0.855685	1	0.922231	COG0503	Adenine/guanine phosphoribosyltransferase or related PRPP-binding protein	F	sfb.merged_00261	Adenine phosphoribosyltransferase (apt)
GC_00000314	SFB_mouse_Japan	6	6	1	1	0.855685	1	0.922231	COG0503	Adenine/guanine phosphoribosyltransferase or related PRPP-binding protein	F	GCF.000270205_00918	Adenine phosphoribosyltransferase (apt)
GC_00000314	SFB_mouse_NL	6	6	1	1	0.855685	1	0.922231	COG0503	Adenine/guanine phosphoribosyltransferase or related PRPP-binding protein	F	GCF.000709435_00924	Adenine phosphoribosyltransferase (apt)
GC_00000314	SFB_mouse_Yit	6	6	1	1	0.855685	1	0.922231	COG0503	Adenine/guanine phosphoribosyltransferase or related PRPP-binding protein	F	GCF.000284435_00888	Adenine phosphoribosyltransferase (apt)
GC_00000314	SFB_rat_Yit	6	6	1	1	0.855685	1	0.922231	COG0503	Adenine/guanine phosphoribosyltransferase or related PRPP-binding protein	F	GCF.000283555_00785	Adenine phosphoribosyltransferase (apt)
[truncated: 6,869 more rows]
